# Supplementary material for: 1-[(2S)-1-Chloro-3-phenyl­propan-2-yl]-2,4,5-triphenyl-1H-imidazole
Source: Acta Crystallogr Sect E Struct Rep Online. 2012 Mar 24;68(Pt 4):o1153. doi: 10.1107/S1600536812009609 (PMC3344096; doi:10.1107/S1600536812009609)
Supplement: Supplementary file 2 [file e-68-o1153-Isup2.hkl]

# 
# h,k,l, Fc-squared, Fo-squared, sigma(Fo-squared) and status flag 
# 
data_I
_shelx_title ' I in P212121' 
_shelx_refln_list_code          4 
_shelx_F_calc_maximum      201.62 
_exptl_crystal_F_000       944.00 
_reflns_d_resolution_high  0.8372 
 
loop_ 
 _symmetry_equiv_pos_as_xyz 
 'x, y, z' 
 '-x+1/2, -y, z+1/2' 
 'x+1/2, -y+1/2, -z' 
 '-x, y+1/2, -z+1/2' 
 
_cell_length_a     9.6123 
_cell_length_b     9.9437 
_cell_length_c    24.9677 
_cell_angle_alpha  90.000 
_cell_angle_beta   90.000 
_cell_angle_gamma  90.000 
 
_shelx_F_squared_multiplier     1.000 
 
loop_ 
 _refln_index_h 
 _refln_index_k 
 _refln_index_l 
 _refln_F_squared_calc 
 _refln_F_squared_meas 
 _refln_F_squared_sigma 
 _refln_observed_status 
   2   0   0    40649.29    34006.45    357.20 o 
   4   0   0    12752.62    13188.77    121.18 o 
   6   0   0       97.26      102.19     15.62 o 
   8   0   0      164.97      162.20     13.35 o 
  10   0   0       45.91       36.82      5.97 o 
   1   1   0     1937.13     1934.88     37.56 o 
   2   1   0       72.67       67.40     10.70 o 
   3   1   0        7.56       15.84      5.16 o 
   4   1   0        0.57        3.56      4.36 o 
   5   1   0      315.40      299.99     19.90 o 
   6   1   0       16.36       10.77      6.09 o 
   7   1   0       36.85       33.48      8.95 o 
   8   1   0       41.13       33.26      7.12 o 
   9   1   0      245.97      243.47     19.77 o 
  10   1   0        0.54        1.02      4.64 o 
  11   1   0        3.00        6.22      3.92 o 
   0   2   0     1757.57     1651.28     39.57 o 
   1   2   0     6216.41     5887.49    250.02 o 
   2   2   0    18559.42    17690.69    726.15 o 
   3   2   0       39.86       44.79      7.43 o 
   4   2   0      169.40      182.55     10.33 o 
   5   2   0      145.61      159.70     16.44 o 
   6   2   0      876.07      789.34     43.14 o 
   7   2   0        0.05        9.73     13.38 o 
   8   2   0      355.31      328.08     14.96 o 
   9   2   0        0.36       -3.58      4.88 o 
  10   2   0        4.06        2.76      6.76 o 
  11   2   0        0.81       -2.87      5.72 o 
   1   3   0     5796.87     5541.11     52.11 o 
   2   3   0      247.83      240.52     10.56 o 
   3   3   0        0.74        1.43      4.60 o 
   4   3   0       50.64       47.58      7.48 o 
   5   3   0      437.68      462.31     30.79 o 
   6   3   0       12.14       12.03     11.71 o 
   7   3   0      234.90      226.07     19.77 o 
   8   3   0      245.14      225.06     17.86 o 
   9   3   0       56.38       62.05     20.00 o 
  10   3   0        8.62        3.72      4.36 o 
  11   3   0        1.95        1.79      5.18 o 
   0   4   0      381.57      468.97     25.79 o 
   1   4   0       78.89       83.27      8.05 o 
   2   4   0     1135.09     1156.47     22.84 o 
   3   4   0      858.75      924.54     28.10 o 
   4   4   0        5.08       17.71      6.23 o 
   5   4   0        0.02       -2.82      7.70 o 
   6   4   0      100.51       83.42     16.66 o 
   7   4   0        0.32       -1.47      4.30 o 
   8   4   0       12.01        9.50      9.72 o 
   9   4   0        4.08       -1.78      6.16 o 
  10   4   0        1.23        2.56      6.25 o 
   1   5   0     1840.61     1959.47     39.92 o 
   2   5   0      397.22      406.12     18.14 o 
   3   5   0     1017.14     1129.15     37.50 o 
   4   5   0       32.84       29.64      9.80 o 
   5   5   0        0.45       28.20     26.36 o 
   6   5   0       20.10       24.38      5.29 o 
   7   5   0      424.47      401.91     22.89 o 
   8   5   0      120.14      100.81     20.45 o 
   9   5   0       65.16       61.60     10.06 o 
  10   5   0        0.40       -1.97      4.85 o 
   0   6   0      110.83      100.89     15.90 o 
   1   6   0        5.21        4.20      6.30 o 
   2   6   0       20.58       14.21      6.27 o 
   3   6   0      807.73      773.24     42.88 o 
   4   6   0       63.43       77.74     14.04 o 
   5   6   0      257.95      273.28     19.60 o 
   6   6   0        4.99       11.35      6.88 o 
   7   6   0       10.58       14.48      4.62 o 
   8   6   0       26.32       29.69      5.81 o 
   9   6   0        0.03        2.06      4.92 o 
   1   7   0      630.58      677.49     32.64 o 
   2   7   0        2.25       -4.52      7.03 o 
   3   7   0      132.70      129.39     13.43 o 
   4   7   0      139.98      155.36     13.78 o 
   5   7   0       36.30       38.40     26.06 o 
   6   7   0      459.82      427.54     25.06 o 
   7   7   0       13.73        4.67      5.95 o 
   8   7   0       34.27       27.63      7.70 o 
   9   7   0        3.38        0.14      4.36 o 
   0   8   0      728.95      656.40     31.38 o 
   1   8   0       34.99       22.80      7.05 o 
   2   8   0     1739.64     1652.98     34.20 o 
   3   8   0        6.46       11.74      5.73 o 
   4   8   0      421.01      463.75     28.06 o 
   5   8   0       90.90       89.79     13.85 o 
   6   8   0      141.57      156.29     16.53 o 
   7   8   0        0.03        1.02      6.91 o 
   8   8   0        3.17        1.71      3.92 o 
   1   9   0      379.68      357.55     17.12 o 
   2   9   0       20.48       20.99      6.01 o 
   3   9   0      266.89      278.46     21.80 o 
   4   9   0        3.26       -1.01      6.79 o 
   5   9   0       12.54       11.87      8.36 o 
   6   9   0       39.27       35.44      9.33 o 
   7   9   0       27.16       38.27      7.97 o 
   0  10   0      208.40      222.88     19.09 o 
   1  10   0        3.54        2.22      4.20 o 
   2  10   0       58.04       56.34      7.41 o 
   3  10   0       11.38       16.04      7.31 o 
   4  10   0      158.89      163.19     16.09 o 
   5  10   0        4.44        5.74      6.22 o 
   6  10   0        9.43        8.55      5.66 o 
   1  11   0       92.36      105.89      8.27 o 
   2  11   0       19.02       15.34      6.52 o 
   3  11   0        4.21        7.11      6.05 o 
   4  11   0        5.27        5.06      4.73 o 
   1   0   1        4.69       28.14      6.17 o 
   2   0   1    16576.99    14804.42    437.23 o 
   3   0   1     4093.19     3965.43     50.03 o 
   4   0   1      353.72      359.13     15.57 o 
   5   0   1      694.25      745.79     23.78 o 
   6   0   1     2118.79     2011.72     47.75 o 
   7   0   1      224.03      204.58     17.73 o 
   8   0   1       54.19       36.81      5.92 o 
   9   0   1      209.97      214.05     12.60 o 
  10   0   1       61.90       64.55      5.19 o 
  11   0   1        0.01       -3.60      3.79 o 
 -11   1   1       20.28       25.01      7.18 o 
 -10   1   1       10.49       14.68      5.07 o 
  -9   1   1       23.08       22.30      5.89 o 
  -8   1   1        3.16        3.69      8.08 o 
  -7   1   1       77.78       61.53     18.38 o 
  -6   1   1        9.84       10.19      6.43 o 
  -5   1   1     3945.10     4031.23     58.96 o 
  -4   1   1      380.72      378.77     15.51 o 
  -3   1   1    14544.89    14742.03     90.67 o 
  -2   1   1      834.22      889.56     35.63 o 
  -1   1   1     4031.19     4234.60     87.43 o 
   0   1   1     1180.09     1177.41     16.74 o 
   1   1   1     3430.90     3303.50    106.05 o 
   2   1   1      822.68      795.12     64.06 o 
   3   1   1    15513.52    15721.24     76.36 o 
   4   1   1      366.59      371.26     14.73 o 
   5   1   1     3665.38     3759.71     53.08 o 
   6   1   1       10.96       14.17      6.95 o 
   7   1   1      100.18      105.85     13.49 o 
   8   1   1        2.14        5.16      5.47 o 
   9   1   1       24.12       28.99      8.82 o 
  10   1   1       10.65        8.14      4.68 o 
  11   1   1       20.45       28.97      4.95 o 
 -11   2   1       17.35       10.44      5.32 o 
 -10   2   1        6.51       11.32      5.01 o 
  -9   2   1        6.50       11.84      5.10 o 
  -8   2   1      164.21      157.17      9.93 o 
  -7   2   1       73.46       60.39     18.54 o 
  -6   2   1       13.99        4.21     10.48 o 
  -5   2   1      189.90      184.35     19.99 o 
  -4   2   1     4913.19     4935.07     68.56 o 
  -3   2   1      579.60      554.78     14.71 o 
  -2   2   1     1058.64     1041.21     31.58 o 
  -1   2   1     1515.02     1477.95     34.74 o 
   0   2   1     5397.17     5075.78     65.33 o 
   1   2   1     1456.21     1432.87     24.87 o 
   2   2   1      989.03      976.06     26.62 o 
   3   2   1      549.34      529.11     15.80 o 
   4   2   1     5045.51     5130.28     55.28 o 
   5   2   1      211.26      203.05     18.48 o 
   6   2   1       29.33       21.09     10.39 o 
   7   2   1       66.49       63.94     17.91 o 
   8   2   1      142.84      140.88     14.69 o 
   9   2   1        7.41        3.15      7.01 o 
  10   2   1        3.30        8.37      7.36 o 
  11   2   1       16.89       14.89      6.28 o 
 -11   3   1        4.79        2.75      4.91 o 
 -10   3   1       27.93       30.97      9.78 o 
  -9   3   1       70.52       55.61     10.13 o 
  -8   3   1       16.06       12.24      5.70 o 
  -7   3   1      133.01      121.27     11.43 o 
  -6   3   1       44.95       55.06     16.83 o 
  -5   3   1      848.54      899.76     41.73 o 
  -4   3   1      341.25      372.22     18.08 o 
  -3   3   1      374.33      385.98     16.67 o 
  -2   3   1     1069.58     1098.35     21.34 o 
  -1   3   1     5337.64     5123.69     50.27 o 
   0   3   1      194.94      203.89      9.62 o 
   1   3   1     5242.90     4995.45     45.89 o 
   2   3   1     1063.26     1123.21     25.37 o 
   3   3   1      287.03      320.21     15.21 o 
   4   3   1      324.46      380.54     18.23 o 
   5   3   1      921.55      966.19     44.53 o 
   6   3   1       48.09       54.89     14.55 o 
   7   3   1      112.44      108.64      9.74 o 
   8   3   1       15.01       15.41      6.57 o 
   9   3   1       75.62       61.78     10.82 o 
  10   3   1       27.96       22.68      6.17 o 
  11   3   1        4.60        0.19      4.90 o 
 -10   4   1       15.00       14.60      6.90 o 
  -9   4   1       14.40       17.70      7.35 o 
  -8   4   1       23.28       24.64      7.87 o 
  -7   4   1       34.15       21.46     28.35 o 
  -6   4   1       33.10       24.71     14.35 o 
  -5   4   1      202.91      203.30     17.59 o 
  -4   4   1     1025.11     1119.21     36.61 o 
  -3   4   1     1609.92     1702.50     37.84 o 
  -2   4   1      153.64      145.97     10.63 o 
  -1   4   1      646.74      662.41     19.31 o 
   0   4   1      112.59      144.76      7.90 o 
   1   4   1      687.70      703.18     17.47 o 
   2   4   1      153.00      161.79     11.35 o 
   3   4   1     1641.87     1810.49     39.49 o 
   4   4   1     1060.51     1219.85     35.11 o 
   5   4   1      192.78      197.39     22.03 o 
   6   4   1       29.35       36.37     19.32 o 
   7   4   1       38.91       37.91      6.35 o 
   8   4   1       23.15       20.38     15.88 o 
   9   4   1       13.25        8.88      6.77 o 
  10   4   1       13.79       10.17      4.43 o 
 -10   5   1       29.45       26.32      4.80 o 
  -9   5   1        4.86        9.40      5.91 o 
  -8   5   1       79.78       74.40      8.91 o 
  -7   5   1      118.45      111.01     16.88 o 
  -6   5   1        6.57       17.42     21.83 o 
  -5   5   1      124.26      154.60     18.87 o 
  -4   5   1        1.97        5.36      6.08 o 
  -3   5   1     2651.93     2675.41     64.09 o 
  -2   5   1       35.41       28.76      8.34 o 
  -1   5   1     1534.60     1493.72     34.99 o 
   0   5   1      146.43      137.06     10.07 o 
   1   5   1     1519.02     1532.30     35.58 o 
   2   5   1       29.08       28.88      6.79 o 
   3   5   1     2551.22     2649.13     58.01 o 
   4   5   1        1.74        3.34      6.00 o 
   5   5   1      155.36      169.81     27.58 o 
   6   5   1        8.33       10.64      4.52 o 
   7   5   1      105.46      101.08      9.38 o 
   8   5   1       79.91       63.44     13.91 o 
   9   5   1        6.11       11.68      6.45 o 
  10   5   1       28.68       14.38      5.86 o 
  -9   6   1       17.82       22.88      6.51 o 
  -8   6   1       16.95        8.10      4.86 o 
  -7   6   1       36.70       24.42      7.90 o 
  -6   6   1      236.79      239.19     20.71 o 
  -5   6   1       40.29       40.96      9.40 o 
  -4   6   1     1150.03     1202.76     47.68 o 
  -3   6   1      398.46      418.47     27.62 o 
  -2   6   1      157.49      145.01     13.49 o 
  -1   6   1      336.26      311.63     17.51 o 
   0   6   1       25.50       31.08      6.19 o 
   1   6   1      311.70      273.58     19.74 o 
   2   6   1      170.99      166.41     13.42 o 
   3   6   1      422.05      420.53     25.24 o 
   4   6   1     1097.03     1117.14     47.24 o 
   5   6   1       45.11       42.16      8.42 o 
   6   6   1      261.87      264.38     49.95 o 
   7   6   1       38.78       42.65      6.51 o 
   8   6   1       16.20       11.92      7.46 o 
   9   6   1       16.91       33.55     19.49 o 
  -9   7   1       20.09       11.65     13.05 o 
  -8   7   1       11.72        7.76      6.27 o 
  -7   7   1       73.52       57.15     10.37 o 
  -6   7   1       14.66       12.39      6.34 o 
  -5   7   1       31.87       36.93     10.33 o 
  -4   7   1      643.41      627.69     26.42 o 
  -3   7   1      490.79      500.68     23.36 o 
  -2   7   1       15.85       20.00      8.76 o 
  -1   7   1      578.47      564.33     30.06 o 
   0   7   1      310.40      269.28     21.18 o 
   1   7   1      517.66      532.90     28.94 o 
   2   7   1       12.12       22.66     12.78 o 
   3   7   1      485.77      461.51     25.64 o 
   4   7   1      639.91      641.48     31.02 o 
   5   7   1       22.62       25.33      9.38 o 
   6   7   1       13.85       20.53      7.76 o 
   7   7   1       81.78       84.53     14.82 o 
   8   7   1       11.49       17.09     12.10 o 
   9   7   1       19.01       15.37      5.32 o 
  -8   8   1       18.07       47.69     20.24 o 
  -7   8   1       35.63       37.17      8.65 o 
  -6   8   1      100.85      111.20     13.26 o 
  -5   8   1      156.52      163.28     17.84 o 
  -4   8   1      568.78      575.34     31.11 o 
  -3   8   1      297.78      274.79     20.70 o 
  -2   8   1      241.78      252.25     19.57 o 
  -1   8   1       66.01       69.89      8.18 o 
   0   8   1        0.06        4.06      6.44 o 
   1   8   1       66.49       68.61      7.43 o 
   2   8   1      230.92      244.32     24.97 o 
   3   8   1      286.62      274.94     21.25 o 
   4   8   1      589.48      600.51     31.32 o 
   5   8   1      163.76      165.95     17.65 o 
   6   8   1       91.85       96.54     13.47 o 
   7   8   1       32.79       49.42     10.17 o 
   8   8   1       16.67       21.02      5.93 o 
  -7   9   1       84.82      100.39     11.24 o 
  -6   9   1       10.70       12.92      7.34 o 
  -5   9   1      219.92      235.69     19.83 o 
  -4   9   1       16.22       17.73      8.40 o 
  -3   9   1      330.67      350.46     24.71 o 
  -2   9   1       91.11       96.80      9.58 o 
  -1   9   1      602.51      557.71     21.21 o 
   0   9   1        0.84        1.17      4.23 o 
   1   9   1      645.92      634.28     22.65 o 
   2   9   1       88.37       86.56      9.45 o 
   3   9   1      315.37      328.40     23.38 o 
   4   9   1       15.21       19.64      7.94 o 
   5   9   1      231.18      225.65     19.51 o 
   6   9   1       10.92       16.13      7.41 o 
   7   9   1       80.31       98.47     11.31 o 
  -6  10   1       23.64       29.09      7.10 o 
  -5  10   1       47.46       57.86     10.02 o 
  -4  10   1       78.50       88.88     12.63 o 
  -3  10   1        2.22        3.59      7.01 o 
  -2  10   1      134.19      119.45     14.49 o 
  -1  10   1        7.67        0.90      3.87 o 
   0  10   1      141.83      149.35     11.20 o 
   1  10   1        8.12        4.79      4.11 o 
   2  10   1      137.87      114.26      9.74 o 
   3  10   1        2.25        4.73      4.27 o 
   4  10   1       75.12       73.95     11.35 o 
   5  10   1       46.00       46.80      9.00 o 
   6  10   1       24.59       24.28      6.71 o 
  -4  11   1        3.61        0.16      4.43 o 
  -3  11   1       76.77       99.57     11.30 o 
  -2  11   1        3.82       14.67      6.48 o 
  -1  11   1       38.75       42.68      5.69 o 
   0  11   1        1.69        1.06      4.41 o 
   1  11   1       34.35       34.39      5.41 o 
   2  11   1        4.22       13.29      9.25 o 
   3  11   1       81.89       88.15     10.53 o 
   4  11   1        3.27        1.57      4.53 o 
   0   0   2     5546.37     5362.21     76.35 o 
   1   0   2     3882.98     3813.62    103.15 o 
   2   0   2    25266.27    23405.98    828.83 o 
   3   0   2     2047.51     1981.12     26.66 o 
   4   0   2      246.03      305.45     14.57 o 
   5   0   2      790.70      805.97     26.76 o 
   6   0   2     4318.41     4067.14     67.91 o 
   7   0   2        1.60      -10.56     10.56 o 
   8   0   2     1005.21      981.16     31.21 o 
   9   0   2        7.92        2.58      5.50 o 
  10   0   2      164.80      160.48     10.54 o 
  11   0   2        0.22        1.23      3.62 o 
 -11   1   2       40.71       47.48      5.86 o 
 -10   1   2       46.30       33.72      8.89 o 
  -9   1   2      158.25      156.85     11.18 o 
  -8   1   2      334.67      357.34     33.14 o 
  -7   1   2      973.01      865.05     56.43 o 
  -6   1   2       17.19       18.42      7.54 o 
  -5   1   2      849.71      856.51     27.59 o 
  -4   1   2     1588.46     1564.95     30.88 o 
  -3   1   2     3195.32     3294.78     44.91 o 
  -2   1   2     3673.85     3742.76    107.51 o 
  -1   1   2     3103.46     3094.91     76.65 o 
   0   1   2     1086.44     1056.33     16.16 o 
   1   1   2     3068.79     2837.62     93.39 o 
   2   1   2     3710.03     3544.51    139.39 o 
   3   1   2     3053.97     3173.52     35.54 o 
   4   1   2     1619.23     1622.60     31.61 o 
   5   1   2      950.07      975.50     28.13 o 
   6   1   2       11.48        5.81      6.70 o 
   7   1   2      911.98      860.34     45.61 o 
   8   1   2      325.10      315.23     19.25 o 
   9   1   2      184.30      167.80     16.88 o 
  10   1   2       46.91       42.02      5.35 o 
  11   1   2       35.81       31.56      7.60 o 
 -11   2   2        0.36        0.86      7.44 o 
 -10   2   2        9.71       18.86      5.50 o 
  -9   2   2        8.60        9.41      4.85 o 
  -8   2   2      167.06      190.55     13.82 o 
  -7   2   2      290.54      284.71     34.26 o 
  -6   2   2      140.12      148.48     24.08 o 
  -5   2   2      631.04      571.16     38.76 o 
  -4   2   2     1777.27     1710.79     70.10 o 
  -3   2   2      121.62      103.76      7.04 o 
  -2   2   2     4221.79     4012.47     50.79 o 
  -1   2   2    12379.53    11650.03     96.11 o 
   0   2   2    15828.69    14948.58    170.13 o 
   1   2   2    12324.28    11983.81     71.34 o 
   2   2   2     3801.53     3702.55     62.69 o 
   3   2   2      126.55      121.00      6.42 o 
   4   2   2     1956.22     1988.19     35.51 o 
   5   2   2      639.21      641.56     23.17 o 
   6   2   2      108.28      103.21     18.07 o 
   7   2   2      302.04      248.80     52.86 o 
   8   2   2      160.66      151.23     15.44 o 
   9   2   2        7.72        1.11      7.05 o 
  10   2   2       10.43        7.82      4.19 o 
  11   2   2        0.08        8.31      5.91 o 
 -11   3   2       33.39       38.41      7.14 o 
 -10   3   2        0.22       -0.76      6.08 o 
  -9   3   2       38.33       30.87      9.21 o 
  -8   3   2        7.01        5.33      5.59 o 
  -7   3   2       99.68      101.90     19.25 o 
  -6   3   2       55.69       51.90     16.07 o 
  -5   3   2       60.64       80.37     13.86 o 
  -4   3   2      167.64      174.63     16.91 o 
  -3   3   2     2817.69     2885.84     57.52 o 
  -2   3   2     1056.53     1049.51     24.35 o 
  -1   3   2      579.02      591.05     13.31 o 
   0   3   2      300.33      297.98     15.78 o 
   1   3   2      572.10      564.72     13.54 o 
   2   3   2     1032.37     1086.02     32.68 o 
   3   3   2     2728.91     2951.14     45.24 o 
   4   3   2      135.61      156.98     16.04 o 
   5   3   2       83.15       93.53     14.06 o 
   6   3   2       51.96       34.36     21.84 o 
   7   3   2       81.73       92.94     14.00 o 
   8   3   2        7.05        4.13      6.56 o 
   9   3   2       42.43       40.55     10.25 o 
  10   3   2        0.32       -0.07      4.19 o 
  11   3   2       36.30       49.48      7.65 o 
 -10   4   2        6.22        9.99      7.40 o 
  -9   4   2        8.85        4.10      6.34 o 
  -8   4   2       21.18       10.79      5.86 o 
  -7   4   2       99.06       94.30     10.55 o 
  -6   4   2        0.23       -1.92     10.75 o 
  -5   4   2       56.84       65.83     11.18 o 
  -4   4   2      618.95      654.51     28.72 o 
  -3   4   2     1819.82     1904.74     35.88 o 
  -2   4   2        0.75        3.21      3.78 o 
  -1   4   2      470.03      498.39     18.12 o 
   0   4   2     1998.13     2096.19     39.44 o 
   1   4   2      492.49      507.23     15.11 o 
   2   4   2       13.29       11.71      5.25 o 
   3   4   2     1814.55     1923.02     52.77 o 
   4   4   2      647.48      738.35     38.58 o 
   5   4   2       62.95       39.66     21.22 o 
   6   4   2        0.54        4.96     22.35 o 
   7   4   2       98.03       94.50      9.11 o 
   8   4   2       20.61       28.89      8.83 o 
   9   4   2        9.73       15.07      7.42 o 
  10   4   2        6.95        7.83      5.97 o 
 -10   5   2       12.40       10.66      6.53 o 
  -9   5   2      112.91       99.49     11.65 o 
  -8   5   2       51.25       37.50      6.31 o 
  -7   5   2       11.90        6.82      4.86 o 
  -6   5   2      117.39      133.60     12.08 o 
  -5   5   2       69.67       75.06     10.75 o 
  -4   5   2      115.23      114.58     12.40 o 
  -3   5   2       74.17       67.80      9.25 o 
  -2   5   2       92.47      106.49     11.02 o 
  -1   5   2     1463.87     1534.94     35.30 o 
   0   5   2      993.26      942.27     24.39 o 
   1   5   2     1500.65     1626.97     34.77 o 
   2   5   2       75.99       87.33      9.58 o 
   3   5   2       62.56       59.74     11.06 o 
   4   5   2       94.00      104.94     14.44 o 
   5   5   2       64.12       35.99     16.97 o 
   6   5   2      121.04      121.57      9.15 o 
   7   5   2       11.70        8.43      4.56 o 
   8   5   2       47.67       37.45     13.44 o 
   9   5   2      110.11       99.93     11.96 o 
  10   5   2       12.48       12.85      4.05 o 
  -9   6   2        5.61       12.19      6.01 o 
  -8   6   2        5.68        3.26      4.37 o 
  -7   6   2        9.54       12.94      6.41 o 
  -6   6   2       34.05       35.65      8.53 o 
  -5   6   2       57.99       71.60      9.74 o 
  -4   6   2      152.54      157.33     18.52 o 
  -3   6   2       89.56      115.23     15.80 o 
  -2   6   2      293.32      305.23     23.19 o 
  -1   6   2      337.30      319.27     17.48 o 
   0   6   2       32.34       34.27      7.17 o 
   1   6   2      356.81      363.74     22.18 o 
   2   6   2      279.04      267.60     20.34 o 
   3   6   2       82.67       96.61     13.73 o 
   4   6   2      185.47      176.64     17.86 o 
   5   6   2       56.19       69.31     10.50 o 
   6   6   2       33.78       34.53      8.18 o 
   7   6   2       10.01        5.25      4.79 o 
   8   6   2        4.25        5.70      5.21 o 
   9   6   2        5.16        9.53      5.40 o 
  -9   7   2        3.47       30.88     18.61 o 
  -8   7   2       33.16       42.82     13.34 o 
  -7   7   2       38.44       19.34     13.22 o 
  -6   7   2       34.71       36.65      8.99 o 
  -5   7   2      264.86      265.77     16.84 o 
  -4   7   2      143.27      135.51     12.36 o 
  -3   7   2      231.63      225.05     15.32 o 
  -2   7   2       22.46       10.11      9.29 o 
  -1   7   2       61.80       48.13      8.97 o 
   0   7   2      811.13      851.90     36.39 o 
   1   7   2       60.93       55.46     10.32 o 
   2   7   2       26.29       32.22     20.21 o 
   3   7   2      225.77      209.86     12.20 o 
   4   7   2      126.42      119.17     14.05 o 
   5   7   2      269.32      290.26     22.07 o 
   6   7   2       40.39       45.95      9.76 o 
   7   7   2       35.24       39.71      8.96 o 
   8   7   2       30.20       36.83      8.42 o 
   9   7   2        4.53        4.37      4.65 o 
  -8   8   2       38.33       30.30     17.30 o 
  -7   8   2       10.16        0.88     15.65 o 
  -6   8   2       82.12       82.59     42.85 o 
  -5   8   2       78.12       75.46     11.74 o 
  -4   8   2      754.32      848.51     59.88 o 
  -3   8   2      305.72      337.41     21.63 o 
  -2   8   2      134.54      141.83     11.30 o 
  -1   8   2      520.90      510.75     20.22 o 
   0   8   2      183.82      199.93     10.12 o 
   1   8   2      504.06      494.94     18.91 o 
   2   8   2      132.78      126.31     10.22 o 
   3   8   2      309.25      288.48     14.99 o 
   4   8   2      746.72      691.04     33.55 o 
   5   8   2       82.28       60.61     11.35 o 
   6   8   2       79.27       83.27     12.89 o 
   7   8   2       10.40       11.77      7.41 o 
   8   8   2       38.02       40.82      6.88 o 
  -7   9   2       24.85       30.24      7.14 o 
  -6   9   2       23.19       17.07      6.91 o 
  -5   9   2       58.54       89.19     12.84 o 
  -4   9   2        8.67       -1.30      6.75 o 
  -3   9   2       41.53       39.88     11.03 o 
  -2   9   2       11.67       13.01      7.28 o 
  -1   9   2      158.57      172.61      9.79 o 
   0   9   2      271.63      293.65     12.39 o 
   1   9   2      164.13      157.12      9.25 o 
   2   9   2       13.50       13.30      7.29 o 
   3   9   2       43.94       34.77      9.09 o 
   4   9   2       10.97        6.73      6.64 o 
   5   9   2       54.76       67.44     12.22 o 
   6   9   2       22.99       14.76      6.81 o 
   7   9   2       26.50       29.16      7.71 o 
  -6  10   2       16.82        9.23      5.24 o 
  -5  10   2       14.70       18.81      7.20 o 
  -4  10   2      135.33      140.61     14.86 o 
  -3  10   2        8.00        2.03      6.49 o 
  -2  10   2       44.24       32.20      8.95 o 
  -1  10   2       18.71       10.87      4.56 o 
   0  10   2       68.38       48.38      7.07 o 
   1  10   2       20.48       10.73      3.90 o 
   2  10   2       48.16       42.03      6.68 o 
   3  10   2        7.72        3.89      3.82 o 
   4  10   2      128.09      116.19     13.45 o 
   5  10   2       15.62       13.86      6.38 o 
   6  10   2       16.79       17.96      5.85 o 
  -4  11   2        8.33        7.38      4.66 o 
  -3  11   2       20.09       30.84      7.56 o 
  -2  11   2        2.93        4.90      5.67 o 
  -1  11   2        8.83       18.35      7.23 o 
   0  11   2       64.85       67.89      6.93 o 
   1  11   2        8.00       11.92      4.00 o 
   2  11   2        2.26        3.88      3.57 o 
   3  11   2       21.16       23.35      7.66 o 
   4  11   2        9.27        5.52      4.54 o 
   1   0   3      140.85      142.10     23.81 o 
   2   0   3     1744.06     1626.20     51.22 o 
   3   0   3     8137.07     8013.92     61.43 o 
   4   0   3      968.06      981.99     24.14 o 
   5   0   3      660.49      731.70     28.36 o 
   6   0   3     1404.38     1390.69     54.05 o 
   7   0   3       65.32       51.38     14.10 o 
   8   0   3      998.89      994.70     30.06 o 
   9   0   3        3.88        1.68      3.89 o 
  10   0   3       20.50       14.39      5.21 o 
  11   0   3        7.69        6.94      3.77 o 
 -11   1   3       49.28       53.19      4.68 o 
 -10   1   3       39.61       43.57     13.18 o 
  -9   1   3       15.64        7.27      4.86 o 
  -8   1   3       48.26       32.26     12.25 o 
  -7   1   3       49.15       52.77     14.20 o 
  -6   1   3      269.44      255.66     28.44 o 
  -5   1   3      628.00      646.72     26.41 o 
  -4   1   3      420.99      422.10     16.41 o 
  -3   1   3     4254.27     4309.92    149.19 o 
  -2   1   3      160.80      181.02     21.64 o 
  -1   1   3     1300.18     1281.70     47.08 o 
   0   1   3       29.06       36.20      3.93 o 
   1   1   3     1147.02     1139.40     55.73 o 
   2   1   3      144.03      139.19     33.24 o 
   3   1   3     4025.93     4075.23     64.88 o 
   4   1   3      478.02      518.57     18.61 o 
   5   1   3      711.11      727.90     24.93 o 
   6   1   3      257.52      213.72     35.65 o 
   7   1   3       45.61       40.03     12.90 o 
   8   1   3       34.43       26.84      8.07 o 
   9   1   3       17.21       15.66      8.50 o 
  10   1   3       38.69       43.24      6.47 o 
  11   1   3       49.26       56.65      8.99 o 
 -11   2   3        3.05        3.84      4.58 o 
 -10   2   3       71.56       74.44      7.67 o 
  -9   2   3       61.26       53.49      7.05 o 
  -8   2   3       23.01       12.09      6.12 o 
  -7   2   3      120.00       71.30     17.50 o 
  -6   2   3      553.89      508.53     40.91 o 
  -5   2   3       41.00       25.21     12.23 o 
  -4   2   3      499.38      452.64     30.98 o 
  -3   2   3     2043.46     2040.74     57.43 o 
  -2   2   3      542.10      554.63     23.78 o 
  -1   2   3     3244.61     3159.81     37.44 o 
   0   2   3    11709.31    11168.09     72.32 o 
   1   2   3     3371.75     3436.76     58.88 o 
   2   2   3      571.38      664.74     30.78 o 
   3   2   3     2150.60     2209.30     31.84 o 
   4   2   3      444.33      470.37     18.23 o 
   5   2   3       21.08       13.29      6.24 o 
   6   2   3      606.75      598.61     51.96 o 
   7   2   3      132.77       96.80     40.63 o 
   8   2   3       15.53       15.89      7.61 o 
   9   2   3       59.48       68.99      8.27 o 
  10   2   3       71.58       83.81      7.96 o 
  11   2   3        3.25       -2.19      5.44 o 
 -11   3   3        1.08       -0.33      3.72 o 
 -10   3   3        7.35        7.83      7.01 o 
  -9   3   3       36.57       46.93      6.56 o 
  -8   3   3       78.01       87.10     10.08 o 
  -7   3   3       29.65       21.94     10.43 o 
  -6   3   3       81.62      100.12     20.77 o 
  -5   3   3      145.00      143.67     21.52 o 
  -4   3   3      534.93      514.04     34.72 o 
  -3   3   3     1002.51      958.35     32.75 o 
  -2   3   3      336.59      323.35     13.73 o 
  -1   3   3     1950.43     1879.04     23.85 o 
   0   3   3      710.28      714.34     26.91 o 
   1   3   3     1747.83     1662.50     23.32 o 
   2   3   3      330.19      327.39     18.42 o 
   3   3   3     1107.49     1144.46     30.79 o 
   4   3   3      544.64      515.81     41.77 o 
   5   3   3      112.95      133.05     25.94 o 
   6   3   3       62.21       56.52     26.90 o 
   7   3   3       25.74       23.94      5.67 o 
   8   3   3       72.63       70.85     11.47 o 
   9   3   3       35.38       40.30     10.41 o 
  10   3   3        7.63        3.98      4.39 o 
  11   3   3        1.24        1.08      4.72 o 
 -10   4   3       18.53       21.82      7.66 o 
  -9   4   3       23.89       20.67      7.95 o 
  -8   4   3        3.41       -0.23      6.41 o 
  -7   4   3       43.32       43.65     14.12 o 
  -6   4   3      296.85      298.89     33.91 o 
  -5   4   3       84.33       78.10     15.23 o 
  -4   4   3      214.87      288.05     19.55 o 
  -3   4   3     2849.34     2865.88     47.17 o 
  -2   4   3      119.51      120.97      8.36 o 
  -1   4   3     1730.47     1648.35     35.91 o 
   0   4   3     1273.68     1373.15     26.70 o 
   1   4   3     1869.66     1830.98     33.23 o 
   2   4   3      137.40      143.91     13.31 o 
   3   4   3     2897.23     2978.46     65.68 o 
   4   4   3      240.76      321.68     47.65 o 
   5   4   3       59.25       73.45     27.18 o 
   6   4   3      291.22      335.13     57.42 o 
   7   4   3       49.64       46.16      7.33 o 
   8   4   3        4.66        3.79      7.93 o 
   9   4   3       21.51       15.42      7.78 o 
  10   4   3       16.60       18.47      4.70 o 
 -10   5   3       47.62       47.42      8.52 o 
  -9   5   3       12.10        4.79      5.70 o 
  -8   5   3       29.83       14.51      7.05 o 
  -7   5   3       18.70       23.18      7.92 o 
  -6   5   3      172.24      197.99     21.81 o 
  -5   5   3      290.72      261.08     21.26 o 
  -4   5   3       82.23       66.87      9.97 o 
  -3   5   3       28.35       15.25     10.27 o 
  -2   5   3      447.68      482.45     20.81 o 
  -1   5   3      303.00      294.74     15.47 o 
   0   5   3       11.88        7.55      5.43 o 
   1   5   3      270.46      278.47     15.81 o 
   2   5   3      442.42      489.20     24.61 o 
   3   5   3       15.77       17.56      8.64 o 
   4   5   3       68.52       71.52     11.84 o 
   5   5   3      277.62      253.12     48.35 o 
   6   5   3      166.06      183.40     11.15 o 
   7   5   3       15.19       18.76      5.13 o 
   8   5   3       32.79       20.41     10.62 o 
   9   5   3       11.30       13.31      6.80 o 
  10   5   3       48.13       44.62      8.62 o 
  -9   6   3       12.43        9.34      5.71 o 
  -8   6   3       75.34       85.70      9.55 o 
  -7   6   3       29.45       30.10      5.73 o 
  -6   6   3       42.10       38.75     13.43 o 
  -5   6   3       24.07       20.27      6.44 o 
  -4   6   3      381.75      366.29     26.49 o 
  -3   6   3      858.16      865.25     38.09 o 
  -2   6   3      520.11      494.88     23.24 o 
  -1   6   3      455.03      461.54     20.75 o 
   0   6   3       86.74       76.66      9.26 o 
   1   6   3      498.15      489.87     28.34 o 
   2   6   3      517.07      538.46     59.14 o 
   3   6   3      820.04      849.30     50.30 o 
   4   6   3      408.59      328.33     55.00 o 
   5   6   3       32.34       26.10      6.90 o 
   6   6   3       35.41       33.83      8.04 o 
   7   6   3       26.82       31.92      7.79 o 
   8   6   3       68.24       63.01     30.65 o 
   9   6   3       12.36       11.19      5.99 o 
  -9   7   3       31.11       38.40     18.76 o 
  -8   7   3       75.52       79.16     10.13 o 
  -7   7   3       93.12       47.78     11.75 o 
  -6   7   3       24.93        3.57      7.18 o 
  -5   7   3       76.89       87.18     10.69 o 
  -4   7   3      388.87      398.92     20.29 o 
  -3   7   3        8.35       15.58      9.24 o 
  -2   7   3      323.44      327.31     23.26 o 
  -1   7   3      125.03      103.89     11.48 o 
   0   7   3      119.47      108.64     13.83 o 
   1   7   3      140.29      106.26     17.33 o 
   2   7   3      332.07      330.88     55.51 o 
   3   7   3        7.26       11.92      3.41 o 
   4   7   3      373.99      350.91     23.05 o 
   5   7   3       76.89       76.48     12.21 o 
   6   7   3       29.08       42.18     10.54 o 
   7   7   3       86.46       86.97     26.57 o 
   8   7   3       75.68       65.18     16.97 o 
   9   7   3       32.91       22.18      5.97 o 
  -8   8   3        9.67       18.06     14.98 o 
  -7   8   3        0.49        5.14      5.73 o 
  -6   8   3       23.57       16.23      8.11 o 
  -5   8   3      266.08      339.17     16.62 o 
  -4   8   3      298.42      322.36     36.25 o 
  -3   8   3       64.28       72.15      8.04 o 
  -2   8   3       40.29       44.26      7.90 o 
  -1   8   3       77.23       89.88      9.13 o 
   0   8   3       40.55       40.55      6.12 o 
   1   8   3       72.09       78.56      8.15 o 
   2   8   3       45.71       42.61      6.53 o 
   3   8   3       67.12       67.90      8.22 o 
   4   8   3      284.80      299.02     22.18 o 
   5   8   3      267.04      272.49     21.31 o 
   6   8   3       23.92       24.51      8.69 o 
   7   8   3        0.27        3.03      3.75 o 
   8   8   3       11.40       10.38      4.72 o 
  -7   9   3      208.96      212.28     13.48 o 
  -6   9   3       26.24       15.89      7.53 o 
  -5   9   3      123.07      122.75     14.60 o 
  -4   9   3      197.77      233.98     17.07 o 
  -3   9   3       47.15       42.46      6.94 o 
  -2   9   3        7.31        8.79      4.87 o 
  -1   9   3      128.64      118.38     11.89 o 
   0   9   3       70.30       85.13      7.29 o 
   1   9   3      116.68      114.65     10.04 o 
   2   9   3        7.20        6.71      4.31 o 
   3   9   3       52.64       56.18     10.66 o 
   4   9   3      197.90      210.27     18.62 o 
   5   9   3      119.31      123.73     14.54 o 
   6   9   3       25.22       26.42      8.14 o 
   7   9   3      214.70      261.29     16.98 o 
  -6  10   3       20.58       23.89      6.43 o 
  -5  10   3        5.53        6.07      5.90 o 
  -4  10   3       16.99       12.97      7.30 o 
  -3  10   3        1.48       -3.17      7.31 o 
  -2  10   3        5.10        6.86      6.51 o 
  -1  10   3        1.31        4.13      4.18 o 
   0  10   3        9.54        9.84      3.63 o 
   1  10   3        0.72        0.49      3.31 o 
   2  10   3        4.60        6.60      4.99 o 
   3  10   3        1.31       -0.91      3.94 o 
   4  10   3       18.76       22.64      6.36 o 
   5  10   3        6.62        8.01      6.50 o 
   6  10   3       19.06       31.21      6.79 o 
  -4  11   3        1.24        4.40      4.78 o 
  -3  11   3       13.50       20.22      6.90 o 
  -2  11   3        2.31       -0.51      5.34 o 
  -1  11   3       57.98       55.76      9.86 o 
   0  11   3       28.68       40.86      8.95 o 
   1  11   3       62.06       71.21      7.67 o 
   2  11   3        2.19       -2.85      3.42 o 
   3  11   3       12.15       21.25      7.05 o 
   4  11   3        1.06        1.02      3.83 o 
   0   0   4     5017.11     4801.68    100.94 o 
   1   0   4     3672.28     3516.01    117.90 o 
   2   0   4      475.47      431.30     19.92 o 
   3   0   4     2670.22     2785.44     52.53 o 
   4   0   4        1.01        3.29     11.75 o 
   5   0   4       59.00       61.16     13.94 o 
   6   0   4      467.36      449.45     31.91 o 
   7   0   4     1063.47     1009.35     51.14 o 
   8   0   4     2549.95     2650.89     71.13 o 
   9   0   4        7.66        4.27      3.91 o 
  10   0   4       96.16       77.60      7.95 o 
  11   0   4       21.45       18.79      8.83 o 
 -11   1   4       55.13       57.03      4.70 o 
 -10   1   4       31.85       36.32      6.41 o 
  -9   1   4      118.19      113.05      9.51 o 
  -8   1   4      118.83      113.79     11.90 o 
  -7   1   4       67.81       42.37     31.07 o 
  -6   1   4      480.98      483.44     39.20 o 
  -5   1   4      925.67      949.91     48.73 o 
  -4   1   4     1095.62     1041.53     44.96 o 
  -3   1   4      372.37      393.73     24.38 o 
  -2   1   4     5568.72     5817.05     94.28 o 
  -1   1   4     2236.34     2142.35     25.27 o 
   0   1   4     1705.07     1708.21     57.73 o 
   1   1   4     2221.11     2349.26     73.39 o 
   2   1   4     5526.06     5612.77    191.72 o 
   3   1   4      401.17      426.50     18.64 o 
   4   1   4     1068.84     1056.80     33.54 o 
   5   1   4      895.87      939.75     36.16 o 
   6   1   4      441.42      446.43     31.30 o 
   7   1   4       79.11       93.00     17.37 o 
   8   1   4      135.72      143.87     37.58 o 
   9   1   4      110.60      129.70     15.29 o 
  10   1   4       30.76       35.12      9.48 o 
  11   1   4       59.00       72.94      9.84 o 
 -11   2   4       20.62       20.43      3.43 o 
 -10   2   4       35.20       38.78      6.31 o 
  -9   2   4       49.65       52.24      7.54 o 
  -8   2   4       51.64       56.33      8.43 o 
  -7   2   4      376.98      355.00     31.82 o 
  -6   2   4       72.27       59.02     16.71 o 
  -5   2   4       91.12       63.48     15.41 o 
  -4   2   4     1707.34     1624.92     58.09 o 
  -3   2   4      105.81       98.84     11.83 o 
  -2   2   4      512.85      478.56     38.74 o 
  -1   2   4     6346.51     6053.97     65.89 o 
   0   2   4    11135.96    10835.73     71.80 o 
   1   2   4     6331.78     6267.53    209.18 o 
   2   2   4      437.51      447.46     25.94 o 
   3   2   4       96.77      114.29     10.11 o 
   4   2   4     1717.52     1894.03     44.97 o 
   5   2   4       78.38       49.04      9.89 o 
   6   2   4       81.12       94.21     24.96 o 
   7   2   4      380.99      398.94     20.73 o 
   8   2   4       49.07       53.22     11.26 o 
   9   2   4       63.29       70.13      8.26 o 
  10   2   4       35.29       24.16      5.41 o 
  11   2   4       20.25       27.70      7.29 o 
 -11   3   4        5.57       15.16      5.81 o 
 -10   3   4       16.74       13.65      4.43 o 
  -9   3   4       28.34       28.65      5.94 o 
  -8   3   4       66.55       64.48     23.09 o 
  -7   3   4       26.30       21.42      7.11 o 
  -6   3   4      406.99      381.00     36.69 o 
  -5   3   4      157.85      174.27     23.47 o 
  -4   3   4        4.68        5.31      9.07 o 
  -3   3   4      412.91      358.66     25.71 o 
  -2   3   4     2060.46     1996.37     32.08 o 
  -1   3   4     1404.00     1339.53     23.05 o 
   0   3   4      823.84      783.15     19.10 o 
   1   3   4     1362.94     1282.79     30.60 o 
   2   3   4     2075.73     2095.63     31.50 o 
   3   3   4      386.47      402.89     18.47 o 
   4   3   4        1.15        5.69      9.95 o 
   5   3   4      157.45      197.15     32.12 o 
   6   3   4      383.33      387.66     45.15 o 
   7   3   4       20.39       23.11      5.36 o 
   8   3   4       77.42       79.40     12.08 o 
   9   3   4       32.12       39.87      7.08 o 
  10   3   4       15.36       23.88      4.88 o 
  11   3   4        4.64       -1.91      4.66 o 
 -10   4   4       11.64       14.24      6.45 o 
  -9   4   4       47.55       36.92      8.48 o 
  -8   4   4       46.15       36.91     24.14 o 
  -7   4   4       30.73       32.08     21.33 o 
  -6   4   4       51.60       40.17     14.80 o 
  -5   4   4      115.39      106.53     13.78 o 
  -4   4   4      196.63      224.65     16.47 o 
  -3   4   4      134.61      134.34     11.07 o 
  -2   4   4      310.32      309.67     12.44 o 
  -1   4   4      158.88      168.01     10.61 o 
   0   4   4        1.12        1.21      4.62 o 
   1   4   4      156.50      154.11     10.41 o 
   2   4   4      335.30      334.40     29.50 o 
   3   4   4      152.61      152.01     15.40 o 
   4   4   4      177.83      182.41     38.04 o 
   5   4   4      114.39      116.91     34.86 o 
   6   4   4       52.50       34.96     21.92 o 
   7   4   4       40.15       47.60      8.61 o 
   8   4   4       50.06       41.43      9.18 o 
   9   4   4       44.72       38.73      6.81 o 
  10   4   4       10.83        9.22      4.24 o 
 -10   5   4       10.54       11.72      6.23 o 
  -9   5   4       15.00       11.19      5.77 o 
  -8   5   4       70.96       49.88     12.20 o 
  -7   5   4       84.94       53.15     29.12 o 
  -6   5   4      118.23      115.38     10.98 o 
  -5   5   4       17.85       11.14      7.86 o 
  -4   5   4      393.26      422.68     22.77 o 
  -3   5   4      519.71      553.61     37.19 o 
  -2   5   4      353.95      405.08     19.19 o 
  -1   5   4      418.47      403.38     17.60 o 
   0   5   4     4259.87     4406.12     55.94 o 
   1   5   4      391.76      380.85     18.34 o 
   2   5   4      376.15      430.12     33.56 o 
   3   5   4      486.78      482.14     38.77 o 
   4   5   4      354.24      353.33     36.85 o 
   5   5   4       22.67       24.03     19.55 o 
   6   5   4      140.40      141.85      9.87 o 
   7   5   4       85.85       73.08      8.08 o 
   8   5   4       74.23       74.39     11.75 o 
   9   5   4       17.30       11.69      6.67 o 
  10   5   4       10.52        8.52      3.67 o 
  -9   6   4       23.19       30.25     15.36 o 
  -8   6   4       14.98        4.47     16.93 o 
  -7   6   4       17.03        9.76      4.86 o 
  -6   6   4        9.33        1.80      5.97 o 
  -5   6   4      147.89      163.72     13.79 o 
  -4   6   4       91.98       75.60     19.34 o 
  -3   6   4       26.39       12.67      8.07 o 
  -2   6   4       35.37       30.57      7.63 o 
  -1   6   4        9.00       10.18      5.97 o 
   0   6   4      712.33      724.77     25.75 o 
   1   6   4       10.35        9.21      6.28 o 
   2   6   4       28.52       22.06     13.84 o 
   3   6   4       33.23       24.06     13.49 o 
   4   6   4       92.05       53.56     25.26 o 
   5   6   4      158.96      139.79     13.82 o 
   6   6   4        6.79        2.77     11.04 o 
   7   6   4       12.03       15.64      5.14 o 
   8   6   4       17.04       23.62     21.82 o 
   9   6   4       21.51       28.38      7.27 o 
  -9   7   4        9.94       39.55     18.69 o 
  -8   7   4        7.33       23.98     19.48 o 
  -7   7   4       40.54       14.39     16.94 o 
  -6   7   4       31.52       36.94      8.62 o 
  -5   7   4      262.59      268.19     17.68 o 
  -4   7   4       67.20       69.27      9.45 o 
  -3   7   4      424.92      425.59     21.22 o 
  -2   7   4      207.60      189.68     17.87 o 
  -1   7   4       72.10       70.36     10.36 o 
   0   7   4       13.76        9.64      6.42 o 
   1   7   4       62.83       58.67     10.04 o 
   2   7   4      233.37      212.49     49.30 o 
   3   7   4      440.35      410.36     13.47 o 
   4   7   4       54.05       46.06      9.37 o 
   5   7   4      258.36      242.31     20.00 o 
   6   7   4       37.39       45.68     10.65 o 
   7   7   4       42.54       54.62     11.29 o 
   8   7   4        5.83        5.65      5.46 o 
   9   7   4        9.20        7.02      4.68 o 
  -8   8   4       36.00       45.10     23.03 o 
  -7   8   4       12.03       18.37      7.05 o 
  -6   8   4      142.74      140.59     15.43 o 
  -5   8   4        8.17       11.07      5.38 o 
  -4   8   4      392.01      412.18     26.61 o 
  -3   8   4       12.36       16.55      7.60 o 
  -2   8   4      195.36      204.92     19.27 o 
  -1   8   4        9.96       20.40      5.50 o 
   0   8   4       77.32       73.89      6.38 o 
   1   8   4       10.55       10.10      3.66 o 
   2   8   4      199.89      196.98     12.44 o 
   3   8   4       15.04       15.19      5.59 o 
   4   8   4      391.76      356.13     23.82 o 
   5   8   4        6.00        8.06      8.14 o 
   6   8   4      140.20      127.66     15.18 o 
   7   8   4       11.03       18.24      4.76 o 
   8   8   4       37.15       45.16     11.52 o 
  -7   9   4        9.98       10.08      4.93 o 
  -6   9   4        8.62       10.59      5.94 o 
  -5   9   4       12.11       14.66      6.99 o 
  -4   9   4       76.74       83.22      9.14 o 
  -3   9   4       46.44       50.67      7.67 o 
  -2   9   4       27.48       25.68      6.32 o 
  -1   9   4        1.82       -4.18      4.98 o 
   0   9   4      225.31      208.94     10.73 o 
   1   9   4        2.26        5.81      4.73 o 
   2   9   4       20.44       24.48     15.16 o 
   3   9   4       43.30       41.40      9.71 o 
   4   9   4       72.02       61.48     11.25 o 
   5   9   4       13.36       21.02      8.16 o 
   6   9   4        7.38       20.29      7.53 o 
   7   9   4        9.69       20.37      6.82 o 
  -6  10   4       20.65       17.82      5.71 o 
  -5  10   4        0.23       -0.79      5.26 o 
  -4  10   4       19.10       16.87      7.68 o 
  -3  10   4        7.62       14.06      5.23 o 
  -2  10   4       46.66       51.50      9.87 o 
  -1  10   4        8.68       12.87      6.88 o 
   0  10   4       31.97       34.73      6.35 o 
   1  10   4        8.78        2.44      3.33 o 
   2  10   4       44.41       47.13      6.92 o 
   3  10   4        6.89       12.71      4.74 o 
   4  10   4       19.22       21.74      5.05 o 
   5  10   4        0.13       -0.14      3.50 o 
   6  10   4       20.02       15.25      5.32 o 
  -4  11   4       10.10        6.94      4.79 o 
  -3  11   4       25.34       38.07      7.90 o 
  -2  11   4       17.91       15.60      6.97 o 
  -1  11   4        0.36        0.45      5.49 o 
   0  11   4       52.01       60.11      6.50 o 
   1  11   4        0.29        4.32      3.63 o 
   2  11   4       15.79       16.04      4.20 o 
   3  11   4       24.07       36.93      5.00 o 
   4  11   4        9.85       11.93     13.83 o 
   1   0   5      558.39      515.28     61.44 o 
   2   0   5      725.03      696.94     57.15 o 
   3   0   5     1326.34     1271.15     37.29 o 
   4   0   5      112.36      120.31     14.17 o 
   5   0   5       38.51       20.88     10.04 o 
   6   0   5        4.33       -4.87      9.09 o 
   7   0   5      213.10      180.89     22.59 o 
   8   0   5       30.36       32.28      9.53 o 
   9   0   5        0.06       11.02     12.44 o 
  10   0   5      103.74       96.84      8.54 o 
  11   0   5       11.34       27.33      7.37 o 
 -11   1   5       66.27       67.80      4.99 o 
 -10   1   5       21.95       27.90      6.20 o 
  -9   1   5        0.47       -1.08     10.02 o 
  -8   1   5       16.46       19.87      8.78 o 
  -7   1   5      100.44       91.19     17.89 o 
  -6   1   5       96.57       75.77     17.98 o 
  -5   1   5       82.46       93.24     17.13 o 
  -4   1   5      520.73      499.09     32.20 o 
  -3   1   5      394.26      355.44     14.71 o 
  -2   1   5      622.32      620.62     35.26 o 
  -1   1   5    11014.48    10234.56    114.33 o 
   0   1   5       69.63       66.95     11.87 o 
   1   1   5    11152.52    11143.82     99.45 o 
   2   1   5      674.73      713.59     35.24 o 
   3   1   5      390.50      417.65     39.04 o 
   4   1   5      455.13      484.89     26.12 o 
   5   1   5       78.59       85.20     12.89 o 
   6   1   5      116.80      107.49     16.28 o 
   7   1   5      101.34       67.35     14.85 o 
   8   1   5       12.27       15.57      6.24 o 
   9   1   5        0.53        1.72      5.35 o 
  10   1   5       22.24       37.37      9.89 o 
  11   1   5       65.43       69.61      9.67 o 
 -11   2   5       15.85       13.70      5.15 o 
 -10   2   5        4.66        8.00      4.84 o 
  -9   2   5       12.34       22.91      8.18 o 
  -8   2   5      136.53      137.78     15.02 o 
  -7   2   5      172.43      187.19     18.11 o 
  -6   2   5        7.01       13.04     12.73 o 
  -5   2   5      969.95      901.34     49.69 o 
  -4   2   5     1059.63     1041.62     47.74 o 
  -3   2   5      102.75       86.24     13.95 o 
  -2   2   5      457.90      399.42     16.20 o 
  -1   2   5     1513.63     1452.18     36.46 o 
   0   2   5     1698.50     1628.25     25.85 o 
   1   2   5     1286.32     1242.47     92.89 o 
   2   2   5      454.81      420.27     25.66 o 
   3   2   5       71.19       52.92     12.14 o 
   4   2   5     1053.02     1224.92     37.51 o 
   5   2   5      947.24      994.14     37.88 o 
   6   2   5        8.75        2.33      7.57 o 
   7   2   5      185.03      193.99     15.05 o 
   8   2   5      136.22      137.91     16.64 o 
   9   2   5        9.76       16.62      5.24 o 
  10   2   5        5.13        6.17      4.34 o 
  11   2   5       15.57       27.40      7.22 o 
 -10   3   5       27.61       35.54      5.86 o 
  -9   3   5       31.37       25.03      6.08 o 
  -8   3   5       31.87       42.96      9.04 o 
  -7   3   5      159.14      154.08     16.21 o 
  -6   3   5      509.60      468.70     40.56 o 
  -5   3   5      103.68      111.71     19.79 o 
  -4   3   5      116.56      135.51     18.96 o 
  -3   3   5      533.89      551.50     24.27 o 
  -2   3   5      438.68      428.73     15.06 o 
  -1   3   5     2154.12     2037.76     28.74 o 
   0   3   5       28.17       37.08      5.18 o 
   1   3   5     2205.99     2053.13     56.98 o 
   2   3   5      445.34      475.31     19.78 o 
   3   3   5      510.98      581.46     42.48 o 
   4   3   5      153.50      173.68     27.15 o 
   5   3   5      111.39      157.30     28.96 o 
   6   3   5      488.93      458.20     49.50 o 
   7   3   5      153.66      150.72     19.68 o 
   8   3   5       26.92       35.57     10.10 o 
   9   3   5       33.15       33.48      6.72 o 
  10   3   5       29.00       34.97      5.79 o 
 -10   4   5        3.78        8.31      6.06 o 
  -9   4   5       38.89       24.95     11.16 o 
  -8   4   5       32.45       33.81     23.09 o 
  -7   4   5      166.28      154.03     27.25 o 
  -6   4   5        7.24        4.68      6.60 o 
  -5   4   5      408.83      395.59     25.09 o 
  -4   4   5      259.46      278.57     27.35 o 
  -3   4   5      833.47      833.01     30.66 o 
  -2   4   5      562.73      577.71     28.11 o 
  -1   4   5      987.45      994.93     24.23 o 
   0   4   5      665.27      698.84     19.44 o 
   1   4   5     1076.03     1129.17     28.07 o 
   2   4   5      583.27      610.45     30.92 o 
   3   4   5      732.18      737.32     71.33 o 
   4   4   5      245.89      233.14     43.96 o 
   5   4   5      408.15      389.31     59.70 o 
   6   4   5        7.78       -2.87     10.58 o 
   7   4   5      146.75      152.31     11.00 o 
   8   4   5       31.10       24.84     16.07 o 
   9   4   5       39.76       41.02      9.74 o 
  10   4   5        4.09        6.79      5.46 o 
 -10   5   5        4.80       10.79      5.23 o 
  -9   5   5       10.87        3.06      6.24 o 
  -8   5   5       97.10       85.93     11.68 o 
  -7   5   5       39.86       41.02     24.95 o 
  -6   5   5       35.98       22.92      8.48 o 
  -5   5   5      259.56      251.96     21.18 o 
  -4   5   5      132.21      160.40     16.49 o 
  -3   5   5      325.63      337.80     22.47 o 
  -2   5   5        0.03       -2.59      5.35 o 
  -1   5   5      109.36      130.31     10.71 o 
   0   5   5        3.73        5.91      5.32 o 
   1   5   5      118.19      140.23     11.92 o 
   2   5   5        0.82        0.97     12.57 o 
   3   5   5      341.63      326.98     33.13 o 
   4   5   5      132.81      165.22     27.51 o 
   5   5   5      249.57      184.36     45.35 o 
   6   5   5       33.68       32.80      5.48 o 
   7   5   5       38.61       42.89      7.09 o 
   8   5   5       96.09      103.38     36.26 o 
   9   5   5       11.15       15.91      7.59 o 
  10   5   5        5.47        7.31      4.39 o 
  -9   6   5       11.15        7.25      9.32 o 
  -8   6   5       22.45       25.43      7.55 o 
  -7   6   5       29.47       35.17     27.32 o 
  -6   6   5       29.77       24.41      7.32 o 
  -5   6   5      972.01      943.55     30.02 o 
  -4   6   5      282.19      280.46     33.31 o 
  -3   6   5      745.74      714.06     50.73 o 
  -2   6   5       65.81       68.55      9.11 o 
  -1   6   5      340.92      312.24     17.23 o 
   0   6   5      569.92      621.48     23.95 o 
   1   6   5      320.61      289.55     17.78 o 
   2   6   5       72.07       57.30     14.48 o 
   3   6   5      803.29      845.25     51.90 o 
   4   6   5      270.37      254.82     50.41 o 
   5   6   5      907.01      881.22     33.51 o 
   6   6   5       27.72       15.86     23.65 o 
   7   6   5       36.46       35.14      9.41 o 
   8   6   5       23.42       24.32      8.32 o 
   9   6   5       10.15       12.61      6.55 o 
  -9   7   5        2.84        1.03     10.14 o 
  -8   7   5       17.04       -7.43     13.44 o 
  -7   7   5       19.43       10.07     26.55 o 
  -6   7   5       16.49        7.36     20.43 o 
  -5   7   5      156.16      174.97     13.83 o 
  -4   7   5      115.97      122.59     14.96 o 
  -3   7   5      108.79      112.95     11.57 o 
  -2   7   5       35.83       45.59     15.14 o 
  -1   7   5       62.49       57.55     10.33 o 
   0   7   5        2.94       -0.49      6.02 o 
   1   7   5       58.94       47.02     14.17 o 
   2   7   5       32.35       41.54     26.57 o 
   3   7   5      116.45      112.57      7.57 o 
   4   7   5      118.28      111.55      9.32 o 
   5   7   5      150.96      144.10     15.66 o 
   6   7   5       15.17       17.01      7.71 o 
   7   7   5       20.21       17.48      5.25 o 
   8   7   5       17.90       37.73     27.02 o 
   9   7   5        2.35        0.20      4.14 o 
  -8   8   5       27.82       31.93      6.65 o 
  -7   8   5       12.61       21.42      6.93 o 
  -6   8   5        5.27        0.99      4.04 o 
  -5   8   5       58.87       60.67     11.16 o 
  -4   8   5       11.39       11.16      8.69 o 
  -3   8   5      231.82      244.03     13.63 o 
  -2   8   5       13.83       16.61      6.47 o 
  -1   8   5      174.41      187.30     11.58 o 
   0   8   5      465.22      484.34     18.87 o 
   1   8   5      179.22      177.20      9.37 o 
   2   8   5       17.13       13.20      3.74 o 
   3   8   5      211.86      207.06     12.91 o 
   4   8   5        9.44        4.55      5.48 o 
   5   8   5       67.64       74.25     11.99 o 
   6   8   5        4.79        7.48      7.97 o 
   7   8   5       13.50       16.90      8.42 o 
   8   8   5       27.00       39.30      5.93 o 
  -7   9   5       77.13       85.90     11.69 o 
  -6   9   5       21.30       22.84      4.92 o 
  -5   9   5       23.62       26.31      5.79 o 
  -4   9   5       39.03       30.27      6.14 o 
  -3   9   5       84.52       82.34      9.24 o 
  -2   9   5        1.32       -1.79      5.05 o 
  -1   9   5      129.04      141.62     11.80 o 
   0   9   5       13.27       11.65      5.04 o 
   1   9   5      131.77      138.73     10.63 o 
   2   9   5        0.98        1.70      3.97 o 
   3   9   5       87.44       87.64     11.81 o 
   4   9   5       35.99       31.78      8.72 o 
   5   9   5       22.39       21.45      7.39 o 
   6   9   5       19.62       15.80      6.91 o 
   7   9   5       74.94       76.25     25.34 o 
  -5  10   5       29.22       29.89      7.33 o 
  -4  10   5       35.07       34.53      5.71 o 
  -3  10   5       22.87       32.00      5.75 o 
  -2  10   5       84.49       92.20      9.10 o 
  -1  10   5        1.80        3.47      6.07 o 
   0  10   5        4.53       -4.13      4.28 o 
   1  10   5        3.18        7.34      3.49 o 
   2  10   5       82.39       87.13      6.98 o 
   3  10   5       21.78       24.32      5.52 o 
   4  10   5       36.84       39.06      8.22 o 
   5  10   5       32.28       34.02      5.24 o 
  -3  11   5       16.38       25.52      6.81 o 
  -2  11   5        7.94        8.99      6.46 o 
  -1  11   5        9.07        2.17      3.48 o 
   0  11   5        2.24        0.48      3.87 o 
   1  11   5        8.64        1.93      5.78 o 
   2  11   5        8.16       11.69      3.76 o 
   3  11   5       17.45       27.41      4.72 o 
   0   0   6    37468.84    41545.56    356.88 o 
   1   0   6     1625.37     1638.34     35.09 o 
   2   0   6     1256.67     1268.75     29.48 o 
   3   0   6      294.37      289.91     13.09 o 
   4   0   6       98.57       82.92     21.55 o 
   5   0   6      418.88      397.15     32.71 o 
   6   0   6       64.43       76.85     17.69 o 
   7   0   6       50.18       24.10     19.76 o 
   8   0   6       37.99       44.71      6.41 o 
   9   0   6      703.94      743.95     33.73 o 
  10   0   6       40.28       36.15      6.12 o 
  11   0   6        2.82        0.95      5.41 o 
 -11   1   6       10.45        5.25      2.77 o 
 -10   1   6       17.33       13.63      4.99 o 
  -9   1   6       84.12       83.80     12.92 o 
  -8   1   6      195.85      214.31     14.45 o 
  -7   1   6       20.91       27.33      8.45 o 
  -6   1   6      180.01      168.84     24.63 o 
  -5   1   6        9.63        2.73      9.70 o 
  -4   1   6      729.54      723.72     39.53 o 
  -3   1   6      593.57      584.42     19.88 o 
  -2   1   6     2998.39     2868.16     47.13 o 
  -1   1   6       21.06       19.43      5.55 o 
   0   1   6     7607.90     7718.02    117.31 o 
   1   1   6       19.34       22.47      6.23 o 
   2   1   6     3332.45     3230.27     76.99 o 
   3   1   6      587.70      624.76     56.60 o 
   4   1   6      702.85      737.91     33.51 o 
   5   1   6       10.01        7.03      7.80 o 
   6   1   6      210.88      207.85     22.60 o 
   7   1   6       19.92       14.54      6.23 o 
   8   1   6      184.37      201.26     11.87 o 
   9   1   6       85.64       75.20      7.99 o 
  10   1   6       18.61       23.70      8.74 o 
  11   1   6       10.91       15.19      6.33 o 
 -11   2   6       20.21       25.88      4.36 o 
 -10   2   6       23.05       30.55      6.42 o 
  -9   2   6       70.10       93.59     12.40 o 
  -8   2   6       66.91       68.33     10.78 o 
  -7   2   6       69.19       56.75      8.94 o 
  -6   2   6       16.41        7.44     11.64 o 
  -5   2   6      146.65      127.34     20.14 o 
  -4   2   6      408.27      437.34     32.22 o 
  -3   2   6      205.03      231.99     20.97 o 
  -2   2   6       55.56       55.22      6.48 o 
  -1   2   6     1338.18     1251.31     22.35 o 
   0   2   6      301.77      321.39     12.18 o 
   1   2   6     1339.80     1474.63     56.25 o 
   2   2   6       53.06       58.84      9.82 o 
   3   2   6      173.42      195.86     12.31 o 
   4   2   6      406.87      487.56     24.98 o 
   5   2   6      155.43      166.42     16.97 o 
   6   2   6       15.16       19.71      8.82 o 
   7   2   6       59.39       59.40      9.15 o 
   8   2   6       62.15       74.40      8.28 o 
   9   2   6       70.38       83.29     15.85 o 
  10   2   6       24.07       27.50      5.65 o 
  11   2   6       21.18       31.43      6.97 o 
 -10   3   6        4.15        3.17      6.46 o 
  -9   3   6       15.57       31.96     11.81 o 
  -8   3   6       32.53       38.91     27.01 o 
  -7   3   6        7.86       14.16      5.99 o 
  -6   3   6       32.37       34.37     14.37 o 
  -5   3   6      355.05      357.47     33.54 o 
  -4   3   6     2191.62     2167.38     72.40 o 
  -3   3   6      585.57      630.86     43.43 o 
  -2   3   6      287.37      309.03     12.56 o 
  -1   3   6     1019.68     1040.54     20.54 o 
   0   3   6     5910.32     5772.73     58.78 o 
   1   3   6      999.91      954.71     60.88 o 
   2   3   6      420.78      471.93     35.68 o 
   3   3   6      600.58      671.52     55.51 o 
   4   3   6     2208.03     2347.98     94.42 o 
   5   3   6      356.50      414.30     44.28 o 
   6   3   6       47.22       37.63     18.66 o 
   7   3   6        7.50       17.48     10.40 o 
   8   3   6       39.28       35.93      6.63 o 
   9   3   6       16.45       11.58      4.74 o 
  10   3   6        4.57        1.58      3.96 o 
 -10   4   6       23.03       14.52      8.45 o 
  -9   4   6       14.79       26.74      8.65 o 
  -8   4   6       25.69       10.52     24.79 o 
  -7   4   6       54.88       38.78      7.54 o 
  -6   4   6      195.99      198.26     18.00 o 
  -5   4   6       53.47       24.44     12.27 o 
  -4   4   6      343.48      400.01     33.04 o 
  -3   4   6      170.62      203.63     21.36 o 
  -2   4   6      546.69      590.01     18.97 o 
  -1   4   6        5.13        0.72      4.75 o 
   0   4   6      172.09      176.28     10.87 o 
   1   4   6        5.41        0.62      5.40 o 
   2   4   6      528.13      583.49     35.46 o 
   3   4   6      146.57      219.39     41.51 o 
   4   4   6      361.73      413.94     59.39 o 
   5   4   6       59.79       51.53     23.97 o 
   6   4   6      190.53      194.34     11.80 o 
   7   4   6       46.75       50.49     10.00 o 
   8   4   6       25.82       19.32      6.15 o 
   9   4   6        9.90       12.55      5.15 o 
  10   4   6       22.84       24.41      4.69 o 
 -10   5   6       24.38       23.86      8.36 o 
  -9   5   6       25.10       22.69      7.51 o 
  -8   5   6       45.71       31.23     22.36 o 
  -7   5   6       29.81       49.12     30.41 o 
  -6   5   6      216.63      233.77     19.79 o 
  -5   5   6       41.48       45.12     10.67 o 
  -4   5   6      288.34      293.25     21.70 o 
  -3   5   6       12.31        4.50     10.82 o 
  -2   5   6     2584.02     2571.52     63.63 o 
  -1   5   6      249.91      260.30     14.49 o 
   0   5   6     2016.97     2346.31     67.23 o 
   1   5   6      258.03      244.60     14.83 o 
   2   5   6     2555.85     2524.63    115.58 o 
   3   5   6       14.45       31.26     14.97 o 
   4   5   6      355.34      343.52     37.52 o 
   5   5   6       44.25       44.06     26.40 o 
   6   5   6      206.21      220.46     16.75 o 
   7   5   6       29.09       29.80      6.63 o 
   8   5   6       51.53       43.86     10.37 o 
   9   5   6       24.53       23.12      4.85 o 
  10   5   6       23.54       20.82      5.91 o 
  -9   6   6       16.66       16.74      6.08 o 
  -8   6   6       36.68       35.45      7.94 o 
  -7   6   6      104.28       65.83     30.85 o 
  -6   6   6       27.76       18.06     23.19 o 
  -5   6   6      127.00      116.11     10.86 o 
  -4   6   6      104.98      109.66     22.44 o 
  -3   6   6      102.05      128.25     23.44 o 
  -2   6   6       82.42       89.62     13.11 o 
  -1   6   6        9.96       15.52      6.11 o 
   0   6   6       24.04       35.81      7.93 o 
   1   6   6        7.59       10.58      6.02 o 
   2   6   6       76.01       86.26     17.51 o 
   3   6   6      116.66      133.19     22.51 o 
   4   6   6      111.95      106.53     20.99 o 
   5   6   6      110.34       97.05     11.66 o 
   6   6   6       29.94       31.12     11.36 o 
   7   6   6       99.06       94.42      8.89 o 
   8   6   6       34.56       41.63     16.03 o 
   9   6   6       21.04       14.00      6.03 o 
  -8   7   6       66.95      100.37     33.92 o 
  -7   7   6       10.95       25.06     26.27 o 
  -6   7   6       51.80       29.18     13.92 o 
  -5   7   6      542.44      507.05     33.63 o 
  -4   7   6        9.28       18.75      7.24 o 
  -3   7   6      582.39      593.27     25.05 o 
  -2   7   6       50.64       58.58      7.11 o 
  -1   7   6        2.75      -11.45     11.45 o 
   0   7   6       71.90       93.83     14.02 o 
   1   7   6        1.92       11.47     17.37 o 
   2   7   6       35.43       29.19      5.49 o 
   3   7   6      566.86      538.38     15.66 o 
   4   7   6       17.66       16.44      4.96 o 
   5   7   6      550.04      521.61     28.53 o 
   6   7   6       50.61       49.53      6.96 o 
   7   7   6       10.78       11.34      4.72 o 
   8   7   6       66.68       63.74      8.69 o 
  -8   8   6        2.18        2.58      6.87 o 
  -7   8   6       17.33       23.68      8.37 o 
  -6   8   6       54.25       41.83     13.97 o 
  -5   8   6        7.39       -5.73     16.91 o 
  -4   8   6      329.17      243.07     28.89 o 
  -3   8   6      340.28      374.34     17.55 o 
  -2   8   6      149.91      146.88     10.71 o 
  -1   8   6       48.04       42.43      6.50 o 
   0   8   6      105.28      113.02      9.99 o 
   1   8   6       45.94       42.98      8.31 o 
   2   8   6      154.89      155.73      9.06 o 
   3   8   6      347.83      361.54     13.57 o 
   4   8   6      318.97      309.15     21.82 o 
   5   8   6        5.13        2.34      6.05 o 
   6   8   6       56.09       52.22     10.35 o 
   7   8   6       20.07       20.38      4.75 o 
   8   8   6        2.36        4.10      8.96 o 
  -7   9   6        2.25       -1.97     20.80 o 
  -6   9   6        8.69        2.64      4.59 o 
  -5   9   6       47.61       47.83      6.85 o 
  -4   9   6       74.63       92.73      9.06 o 
  -3   9   6       98.27       94.54      9.82 o 
  -2   9   6       37.58       38.10      7.29 o 
  -1   9   6       48.03       42.15      7.45 o 
   0   9   6       56.18       55.66     13.38 o 
   1   9   6       43.45       40.31      9.79 o 
   2   9   6       40.71       39.66      6.50 o 
   3   9   6      102.85      125.86     14.05 o 
   4   9   6       70.81       84.37     11.95 o 
   5   9   6       46.22       38.88      8.63 o 
   6   9   6        8.94       12.46      6.00 o 
   7   9   6        2.17        2.51     15.31 o 
  -5  10   6        5.95        6.39      6.42 o 
  -4  10   6       28.96       26.47      5.60 o 
  -3  10   6        7.97        3.33      8.72 o 
  -2  10   6       19.12       24.00      6.00 o 
  -1  10   6        9.67        8.63      5.13 o 
   0  10   6       19.68       21.09      5.84 o 
   1  10   6        9.36        4.47      9.58 o 
   2  10   6       18.29       23.31      4.53 o 
   3  10   6        9.05        9.76      5.99 o 
   4  10   6       28.68       26.80      6.91 o 
   5  10   6        6.73       12.13      5.29 o 
  -3  11   6        5.59       11.08      5.43 o 
  -2  11   6       56.93       57.88      7.10 o 
  -1  11   6       29.74       35.33      5.38 o 
   0  11   6       39.65       47.70      6.27 o 
   1  11   6       27.80       42.02      9.23 o 
   2  11   6       56.60       59.12      9.57 o 
   3  11   6        6.08        4.41      3.10 o 
   1   0   7      212.72      197.74      8.20 o 
   2   0   7     1008.28     1059.10     22.30 o 
   3   0   7       77.63      105.52      7.99 o 
   4   0   7       65.15       53.10     15.19 o 
   5   0   7     1553.44     1508.39     63.56 o 
   6   0   7       18.53       24.46     13.00 o 
   7   0   7      184.62      192.76     10.34 o 
   8   0   7        0.20       -2.90      6.18 o 
   9   0   7       47.68       39.25     10.57 o 
  10   0   7        7.34        9.71      4.67 o 
  11   0   7        5.27       12.32      6.17 o 
 -11   1   7        5.80        2.09      2.63 o 
 -10   1   7       30.91       32.12      6.01 o 
  -9   1   7       41.64       46.92     10.51 o 
  -8   1   7      209.07      202.65     20.93 o 
  -7   1   7       76.41       71.28      8.87 o 
  -6   1   7      197.75      200.63     27.35 o 
  -5   1   7       18.76       17.07     11.34 o 
  -4   1   7     1232.05     1208.95     52.33 o 
  -3   1   7      269.91      255.35     13.81 o 
  -2   1   7      121.61      109.04     10.27 o 
  -1   1   7     2003.40     1949.74     37.45 o 
   0   1   7     8411.29     8750.15    134.27 o 
   1   1   7     2164.05     2099.07     35.04 o 
   2   1   7      130.28      129.89      8.41 o 
   3   1   7      291.20      292.40     16.82 o 
   4   1   7     1335.50     1345.72     85.61 o 
   5   1   7       14.72        7.70      8.32 o 
   6   1   7      157.73      148.06     31.60 o 
   7   1   7       64.87       67.52      8.06 o 
   8   1   7      216.19      221.79     12.47 o 
   9   1   7       43.99       42.99      6.62 o 
  10   1   7       27.81       34.23      9.22 o 
  11   1   7        6.41        9.40      5.70 o 
 -10   2   7       29.46       21.64      5.28 o 
  -9   2   7       27.26       23.26      7.82 o 
  -8   2   7      175.77      175.50     16.14 o 
  -7   2   7      395.52      408.71     21.52 o 
  -6   2   7      121.57       98.20     20.66 o 
  -5   2   7      179.38      182.13     24.14 o 
  -4   2   7      140.97      157.89     20.64 o 
  -3   2   7      446.40      462.08     30.17 o 
  -2   2   7      213.59      206.84     10.11 o 
  -1   2   7     1091.49     1003.75     27.44 o 
   0   2   7        6.27        8.37      4.37 o 
   1   2   7      959.94      966.17     45.35 o 
   2   2   7      226.54      220.73     14.10 o 
   3   2   7      341.58      359.66     18.32 o 
   4   2   7      148.81      157.84     15.47 o 
   5   2   7      168.60      187.32     18.68 o 
   6   2   7      123.60      131.90     17.68 o 
   7   2   7      370.55      387.10     15.72 o 
   8   2   7      169.21      181.84     12.09 o 
   9   2   7       30.04       31.91      6.34 o 
  10   2   7       27.01       23.86      5.19 o 
 -10   3   7        9.35        5.42      7.82 o 
  -9   3   7       20.74       27.12      7.66 o 
  -8   3   7      120.03      115.86     13.22 o 
  -7   3   7       82.28       86.20     18.37 o 
  -6   3   7      173.50      133.19     23.68 o 
  -5   3   7       47.89       49.71     14.88 o 
  -4   3   7      197.41      214.34     24.89 o 
  -3   3   7      384.14      352.50     27.59 o 
  -2   3   7      463.41      492.17     15.42 o 
  -1   3   7      238.66      244.07     10.06 o 
   0   3   7     3771.06     3800.07     46.11 o 
   1   3   7      189.67      181.83     12.46 o 
   2   3   7      503.86      576.17     55.14 o 
   3   3   7      366.08      355.77     48.15 o 
   4   3   7      160.29      171.45     21.78 o 
   5   3   7       63.33       71.34     21.83 o 
   6   3   7      193.38      181.22     34.45 o 
   7   3   7       77.30       66.57     10.90 o 
   8   3   7      127.07      111.39     13.50 o 
   9   3   7       22.38       17.74      5.57 o 
  10   3   7        6.60       12.00      4.45 o 
 -10   4   7       16.92       22.67      6.76 o 
  -9   4   7       14.33       10.38      4.60 o 
  -8   4   7       25.93       15.09      7.13 o 
  -7   4   7       91.06       84.93     10.50 o 
  -6   4   7      120.78      119.17      9.56 o 
  -5   4   7      689.08      677.31     47.79 o 
  -4   4   7       56.81       58.43     14.31 o 
  -3   4   7      331.49      385.49     29.45 o 
  -2   4   7       27.54       37.94      7.21 o 
  -1   4   7     2996.85     3090.45     49.05 o 
   0   4   7      230.72      269.02     13.18 o 
   1   4   7     2714.17     2822.70     56.17 o 
   2   4   7       24.88       40.13     16.10 o 
   3   4   7      425.64      453.33     60.06 o 
   4   4   7       57.44       54.96     26.10 o 
   5   4   7      637.80      533.64     73.21 o 
   6   4   7      117.90      125.20      9.41 o 
   7   4   7       90.86       93.89     15.11 o 
   8   4   7       22.74       23.57      9.23 o 
   9   4   7       14.11       16.27      4.95 o 
  10   4   7       18.06       24.84      4.62 o 
 -10   5   7        9.43        5.16      4.96 o 
  -9   5   7        3.75        2.90     12.65 o 
  -8   5   7       18.62       -0.51     12.39 o 
  -7   5   7      105.97       71.91     33.07 o 
  -6   5   7        5.02       15.65      7.02 o 
  -5   5   7       70.10       70.58     11.65 o 
  -4   5   7       25.95       23.30      8.64 o 
  -3   5   7       11.29        5.36      9.46 o 
  -2   5   7      148.33      146.91     14.52 o 
  -1   5   7      425.06      462.62     22.91 o 
   0   5   7      219.59      244.39     14.57 o 
   1   5   7      389.59      425.72     24.85 o 
   2   5   7      134.70      131.94     21.03 o 
   3   5   7       17.38       25.49     13.87 o 
   4   5   7       26.27       49.55     53.42 o 
   5   5   7       71.84       64.09      9.74 o 
   6   5   7        9.54        6.59      9.82 o 
   7   5   7      104.06       93.58      9.09 o 
   8   5   7       21.22       22.03      8.08 o 
   9   5   7        3.69       -0.23      5.70 o 
  10   5   7        8.54        4.05      4.78 o 
  -9   6   7        6.55       17.47      7.39 o 
  -8   6   7       29.68       30.77      7.72 o 
  -7   6   7       11.50       -5.96     11.88 o 
  -6   6   7      108.38       75.79     32.11 o 
  -5   6   7      393.27      398.96     38.21 o 
  -4   6   7       48.64       42.67      7.25 o 
  -3   6   7      679.39      655.59     43.48 o 
  -2   6   7       68.91       86.97     12.31 o 
  -1   6   7      354.87      347.21     22.84 o 
   0   6   7      572.64      590.35     23.63 o 
   1   6   7      392.85      378.69     32.30 o 
   2   6   7       69.34       67.34     16.26 o 
   3   6   7      601.01      498.55     72.58 o 
   4   6   7       45.61       50.37      5.49 o 
   5   6   7      427.73      404.76     16.76 o 
   6   6   7      107.14      111.33     14.32 o 
   7   6   7        9.54       10.14      5.11 o 
   8   6   7       31.95       36.13      8.69 o 
   9   6   7        6.74        6.69      5.62 o 
  -8   7   7        0.56        4.51     13.85 o 
  -7   7   7       20.56       36.00     23.50 o 
  -6   7   7      115.09       99.01     36.92 o 
  -5   7   7        2.82        4.21      6.89 o 
  -4   7   7      451.74      448.75     20.94 o 
  -3   7   7      189.85      191.00     14.72 o 
  -2   7   7       79.42       62.30      7.20 o 
  -1   7   7       64.49       56.39     15.59 o 
   0   7   7        0.68       -5.74     12.79 o 
   1   7   7       58.61       55.08     27.39 o 
   2   7   7       82.72       73.30      7.65 o 
   3   7   7      185.54      176.40      9.42 o 
   4   7   7      438.47      418.90     17.80 o 
   5   7   7        3.88        0.56      5.85 o 
   6   7   7      117.84      127.26     10.57 o 
   7   7   7       22.87       24.75      5.63 o 
   8   7   7        1.26       -1.04      4.60 o 
  -8   8   7       17.64       22.33      7.93 o 
  -7   8   7        2.53        7.65     11.41 o 
  -6   8   7        6.85        3.88      4.61 o 
  -5   8   7       35.66       27.06     13.41 o 
  -4   8   7       33.27       21.60     11.55 o 
  -3   8   7       88.19       89.84     17.72 o 
  -2   8   7      162.46      176.34     11.82 o 
  -1   8   7       28.93       27.93      5.87 o 
   0   8   7      176.48      166.65     15.56 o 
   1   8   7       35.81       36.69      6.37 o 
   2   8   7      163.51      151.63      9.59 o 
   3   8   7       94.90       98.92      7.73 o 
   4   8   7       33.35       31.82      8.39 o 
   5   8   7       30.32       35.71      9.20 o 
   6   8   7        7.49        3.23      6.27 o 
   7   8   7        2.92        5.41      4.43 o 
   8   8   7       16.92       14.69      8.01 o 
  -6   9   7       31.70       39.19      5.73 o 
  -5   9   7       22.72       21.25      5.17 o 
  -4   9   7       29.15       22.84      9.75 o 
  -3   9   7       38.07       41.09      6.87 o 
  -2   9   7        4.04       10.70      6.16 o 
  -1   9   7      168.71      152.76     12.57 o 
   0   9   7      238.55      258.88     15.37 o 
   1   9   7      177.03      164.46     16.96 o 
   2   9   7        3.63        1.47      3.90 o 
   3   9   7       35.99       34.79      6.12 o 
   4   9   7       25.30       13.30      6.11 o 
   5   9   7       25.14       20.38      7.09 o 
   6   9   7       35.23       34.18     11.79 o 
  -5  10   7        0.35       -1.18      3.81 o 
  -4  10   7        0.95        1.69      7.48 o 
  -3  10   7        8.88       12.16      5.17 o 
  -2  10   7        5.09        2.79      4.44 o 
  -1  10   7       30.21       27.84      6.21 o 
   0  10   7       21.35       26.71      6.49 o 
   1  10   7       26.82       25.01      6.13 o 
   2  10   7        4.33        6.66      4.47 o 
   3  10   7       11.41       28.39      7.12 o 
   4  10   7        1.01       -0.46     11.42 o 
   5  10   7        0.74        3.38      4.33 o 
  -3  11   7       27.16       30.92      6.00 o 
  -2  11   7       17.68       18.87      4.43 o 
  -1  11   7       19.14       19.49      4.56 o 
   0  11   7        0.80       -1.15      3.56 o 
   1  11   7       17.97       11.38      6.24 o 
   2  11   7       17.05       23.20      6.97 o 
   3  11   7       27.85       37.93      7.53 o 
   0   0   8     6185.30     6660.14    242.48 o 
   1   0   8     9870.02    10361.05    158.89 o 
   2   0   8       63.10       71.90      7.09 o 
   3   0   8        1.85        0.74      4.41 o 
   4   0   8     1435.09     1470.82     54.80 o 
   5   0   8        5.04        1.00      9.12 o 
   6   0   8      526.87      523.02     42.56 o 
   7   0   8      213.74      183.28     18.54 o 
   8   0   8        0.19       -5.73      5.73 o 
   9   0   8       70.95       67.54     12.36 o 
  10   0   8       38.29       42.83      8.65 o 
  11   0   8       34.43       38.30      7.11 o 
 -11   1   8        4.56        3.52      3.14 o 
 -10   1   8       43.10       47.17      6.95 o 
  -9   1   8       29.34       35.09     10.01 o 
  -8   1   8      120.11      136.99     15.06 o 
  -7   1   8      256.73      264.57     24.68 o 
  -6   1   8      261.82      237.37     29.28 o 
  -5   1   8      268.25      256.58     28.21 o 
  -4   1   8      314.47      305.11     27.89 o 
  -3   1   8       81.68       79.96      8.63 o 
  -2   1   8     2171.39     2083.25     43.18 o 
  -1   1   8      110.10      112.74      5.95 o 
   0   1   8      290.63      224.27      9.80 o 
   1   1   8      114.11      113.64      8.38 o 
   2   1   8     2261.07     2342.46     35.35 o 
   3   1   8       72.94      108.25     20.74 o 
   4   1   8      289.73      267.88     22.12 o 
   5   1   8      259.75      268.68     22.26 o 
   6   1   8      263.26      233.20     25.05 o 
   7   1   8      279.52      269.62     12.25 o 
   8   1   8      128.77      134.28     10.47 o 
   9   1   8       22.78       24.33      5.96 o 
  10   1   8       42.77       42.56      9.52 o 
  11   1   8        5.04        2.18      4.91 o 
 -10   2   8        9.92        7.75      4.36 o 
  -9   2   8       67.43       88.55     11.69 o 
  -8   2   8      220.53      248.37     18.81 o 
  -7   2   8       13.90       20.74      8.14 o 
  -6   2   8      136.71      114.75     21.83 o 
  -5   2   8      237.04      256.93     28.66 o 
  -4   2   8       63.80       78.87     15.58 o 
  -3   2   8      632.00      674.99     25.59 o 
  -2   2   8     1036.81     1134.10    106.31 o 
  -1   2   8      527.78      535.21     21.87 o 
   0   2   8        2.83        3.65      5.20 o 
   1   2   8      521.58      561.54     29.54 o 
   2   2   8     1009.03     1063.25     37.34 o 
   3   2   8      643.75      672.39     25.99 o 
   4   2   8       99.68      125.74     19.40 o 
   5   2   8      193.46      221.62     19.80 o 
   6   2   8      139.42      139.58     17.41 o 
   7   2   8       21.92       26.22      5.66 o 
   8   2   8      223.65      241.53     14.84 o 
   9   2   8       61.94       67.94      7.87 o 
  10   2   8       11.18       16.27      4.76 o 
 -10   3   8       28.11       27.44      5.13 o 
  -9   3   8       21.95       34.68     15.54 o 
  -8   3   8       39.48       33.86      8.59 o 
  -7   3   8       19.20       24.44      7.30 o 
  -6   3   8      331.68      305.76     35.16 o 
  -5   3   8       16.30       12.38     10.65 o 
  -4   3   8       61.40       60.56     15.05 o 
  -3   3   8      332.51      342.52     28.21 o 
  -2   3   8     1941.09     1964.90     40.31 o 
  -1   3   8     1319.09     1367.95     29.70 o 
   0   3   8      317.51      423.62     44.80 o 
   1   3   8     1331.29     1327.52     32.33 o 
   2   3   8     1972.78     2082.90    119.40 o 
   3   3   8      338.96      404.67     28.72 o 
   4   3   8       92.87       97.15     13.26 o 
   5   3   8       15.04       22.54     18.93 o 
   6   3   8      344.32      323.26     44.70 o 
   7   3   8       26.79       15.70     18.06 o 
   8   3   8       36.16       30.45      7.88 o 
   9   3   8       24.34       18.11      5.21 o 
  10   3   8       27.40       30.21      5.22 o 
 -10   4   8        9.67        5.97      5.28 o 
  -9   4   8       88.27       95.34      8.26 o 
  -8   4   8       11.80       -1.21     20.72 o 
  -7   4   8       71.45       68.04      9.33 o 
  -6   4   8       10.31       10.86      5.54 o 
  -5   4   8       70.05       64.46     18.03 o 
  -4   4   8      458.29      457.90     36.77 o 
  -3   4   8      236.08      257.49     25.12 o 
  -2   4   8      200.32      183.55     20.86 o 
  -1   4   8       56.64       53.07     11.08 o 
   0   4   8      778.44      839.41     22.76 o 
   1   4   8       58.70       62.03     10.29 o 
   2   4   8      153.49      130.80     21.26 o 
   3   4   8      235.21      199.47     41.31 o 
   4   4   8      451.29      442.65     46.78 o 
   5   4   8       75.59       52.23     27.78 o 
   6   4   8       15.57       23.62     10.66 o 
   7   4   8       56.67       55.39     27.47 o 
   8   4   8       12.94       19.23      5.14 o 
   9   4   8       95.29      109.15      8.84 o 
  10   4   8       10.90       18.40      4.08 o 
  -9   5   8       20.36       15.79      6.90 o 
  -8   5   8      150.50      117.36     39.10 o 
  -7   5   8        9.96      -16.93     18.41 o 
  -6   5   8       84.40       57.46     11.08 o 
  -5   5   8      128.04      131.21     15.11 o 
  -4   5   8      558.08      578.32     47.15 o 
  -3   5   8       25.22       26.39     12.37 o 
  -2   5   8      138.07      152.46     14.70 o 
  -1   5   8      605.28      618.72     27.67 o 
   0   5   8     1296.18     1336.76     32.00 o 
   1   5   8      587.59      590.97     29.35 o 
   2   5   8      105.79      112.10     19.69 o 
   3   5   8       22.09       24.58     23.67 o 
   4   5   8      578.12      533.43     45.98 o 
   5   5   8      136.31      137.19     13.42 o 
   6   5   8       86.86       79.43      8.68 o 
   7   5   8        8.73       14.92      7.41 o 
   8   5   8      145.20      174.68     16.36 o 
   9   5   8       22.97       12.03      6.81 o 
  -9   6   8       45.42       33.59     12.64 o 
  -8   6   8        6.69        5.28     14.97 o 
  -7   6   8       74.06       52.54     26.11 o 
  -6   6   8       27.98       13.85     20.14 o 
  -5   6   8      438.42      365.50     33.50 o 
  -4   6   8      215.18      201.19     25.16 o 
  -3   6   8       70.66       83.58     18.27 o 
  -2   6   8       28.54       22.05      7.63 o 
  -1   6   8      351.55      352.40     23.20 o 
   0   6   8      206.08      223.09     22.79 o 
   1   6   8      354.26      336.48     24.45 o 
   2   6   8       28.88       15.41     10.89 o 
   3   6   8       75.40       37.06     24.64 o 
   4   6   8      190.95      165.52      8.93 o 
   5   6   8      429.50      421.99     13.98 o 
   6   6   8       26.21       22.08      6.02 o 
   7   6   8       85.55       70.31      7.98 o 
   8   6   8        8.04        7.17      5.49 o 
   9   6   8       41.73       42.40      7.90 o 
  -8   7   8        3.24       12.28     16.29 o 
  -7   7   8        0.11       12.02     17.91 o 
  -6   7   8       80.67       61.96     31.61 o 
  -5   7   8      207.55      160.28     26.93 o 
  -4   7   8      765.72      730.58     26.40 o 
  -3   7   8      488.99      500.48     23.42 o 
  -2   7   8        2.35       10.29      4.74 o 
  -1   7   8       63.27       69.96     16.40 o 
   0   7   8       41.47       48.60     12.85 o 
   1   7   8       59.79       61.39      6.77 o 
   2   7   8        6.56        7.22      4.95 o 
   3   7   8      492.57      473.44     15.04 o 
   4   7   8      767.08      735.47     22.76 o 
   5   7   8      206.46      196.19     18.10 o 
   6   7   8       79.42       80.15      8.35 o 
   7   7   8        0.01       12.43      6.06 o 
   8   7   8        2.77        3.98      4.73 o 
  -7   8   8       24.34       42.62      9.16 o 
  -6   8   8        0.61       15.85      7.59 o 
  -5   8   8      297.61      378.04     40.91 o 
  -4   8   8      168.32      214.72     37.18 o 
  -3   8   8      186.39      190.10     32.13 o 
  -2   8   8       24.95       28.61      5.94 o 
  -1   8   8       88.19       88.47      8.88 o 
   0   8   8       57.28       61.65      8.23 o 
   1   8   8       95.42       86.95      8.89 o 
   2   8   8       23.05       29.80      6.40 o 
   3   8   8      177.22      178.35     10.10 o 
   4   8   8      164.70      175.45     16.41 o 
   5   8   8      302.91      301.90     21.20 o 
   6   8   8        1.29        5.91      6.24 o 
   7   8   8       21.05       22.53      6.48 o 
  -6   9   8        2.09        2.70     21.25 o 
  -5   9   8       13.18       20.02      4.83 o 
  -4   9   8       65.92       75.29      8.59 o 
  -3   9   8       49.75        6.35      8.59 o 
  -2   9   8      111.75      112.78     10.07 o 
  -1   9   8       81.21       80.22      9.21 o 
   0   9   8        0.16        4.29      4.08 o 
   1   9   8       84.29       91.23     11.49 o 
   2   9   8      104.10       99.00     13.98 o 
   3   9   8       49.58       54.42      7.24 o 
   4   9   8       72.46       70.16     10.72 o 
   5   9   8       12.59       22.56      6.74 o 
   6   9   8        1.41        2.13      4.64 o 
  -5  10   8        4.02        9.44      3.55 o 
  -4  10   8        5.38        3.65      3.65 o 
  -3  10   8       21.89       23.58      6.87 o 
  -2  10   8       30.82       29.31      8.11 o 
  -1  10   8        0.90        6.04      7.07 o 
   0  10   8        9.19       11.17      4.86 o 
   1  10   8        1.11       -2.22      4.40 o 
   2  10   8       30.95       30.22      5.84 o 
   3  10   8       22.41       23.74     18.90 o 
   4  10   8        4.63        3.46      4.48 o 
   5  10   8        4.40        5.40      4.14 o 
  -3  11   8       14.20       14.98      3.90 o 
  -2  11   8       15.49       27.57      7.70 o 
  -1  11   8        5.20        4.87      3.42 o 
   0  11   8        2.63        2.39      6.54 o 
   1  11   8        5.23        6.92      5.76 o 
   2  11   8       16.79       16.26      6.50 o 
   3  11   8       14.73       20.78      5.98 o 
   1   0   9     1269.37     1271.49     28.15 o 
   2   0   9      239.23      235.24     12.23 o 
   3   0   9       29.78       38.44      6.53 o 
   4   0   9      830.46      880.14     40.65 o 
   5   0   9      245.30      209.34     26.13 o 
   6   0   9      171.06      186.28     26.67 o 
   7   0   9      146.64      146.10      9.20 o 
   8   0   9      116.41      133.63     15.54 o 
   9   0   9       22.68       23.63      8.56 o 
  10   0   9       47.31       44.34     12.37 o 
 -10   1   9        3.63        5.07      4.19 o 
  -9   1   9       12.45       15.89      8.21 o 
  -8   1   9      326.53      354.28     23.68 o 
  -7   1   9       74.11       81.14     10.79 o 
  -6   1   9       60.29       47.08     15.83 o 
  -5   1   9      209.00      170.93     26.19 o 
  -4   1   9      382.53      360.89     31.31 o 
  -3   1   9     1283.41     1341.71     43.80 o 
  -2   1   9      888.00      843.96     32.90 o 
  -1   1   9     2304.76     2224.48     38.51 o 
   0   1   9      409.82      422.41     14.15 o 
   1   1   9     2085.18     2088.56     46.56 o 
   2   1   9      903.83      921.78     33.83 o 
   3   1   9     1145.73     1216.58     38.01 o 
   4   1   9      363.01      371.21     26.70 o 
   5   1   9      235.72      209.41     20.18 o 
   6   1   9       54.18       44.10     13.34 o 
   7   1   9       73.74       74.27      7.10 o 
   8   1   9      341.24      336.35     20.31 o 
   9   1   9        9.51        9.30      4.87 o 
  10   1   9        3.75        6.47      6.80 o 
 -10   2   9        2.89       -4.24      4.46 o 
  -9   2   9       41.90       57.11     11.06 o 
  -8   2   9      197.50      206.75     17.10 o 
  -7   2   9       65.93       71.46      9.65 o 
  -6   2   9        7.07       11.77     12.94 o 
  -5   2   9      188.39      171.57     24.95 o 
  -4   2   9       35.11       40.11     12.66 o 
  -3   2   9      100.64      105.51     11.53 o 
  -2   2   9      336.91      362.85     26.96 o 
  -1   2   9     1393.37     1374.04     27.84 o 
   0   2   9      842.55      892.84     22.21 o 
   1   2   9     1318.98     1352.78     33.49 o 
   2   2   9      308.48      325.58     18.78 o 
   3   2   9       70.69       81.81     10.86 o 
   4   2   9       22.76       22.78      8.57 o 
   5   2   9      204.42      232.93     21.05 o 
   6   2   9        2.07        7.88      7.93 o 
   7   2   9       71.43       71.66      7.74 o 
   8   2   9      189.21      183.16     11.99 o 
   9   2   9       42.26       40.92      6.59 o 
  10   2   9        4.85        0.46      4.03 o 
 -10   3   9       10.62        7.22      4.05 o 
  -9   3   9      103.20      110.01     12.49 o 
  -8   3   9       29.48       25.93      7.92 o 
  -7   3   9      119.77      134.94     12.21 o 
  -6   3   9       91.45       91.83     14.11 o 
  -5   3   9      269.41      228.39     28.74 o 
  -4   3   9       34.65       28.43     12.08 o 
  -3   3   9      776.80      768.49     42.95 o 
  -2   3   9      150.89      147.72     17.70 o 
  -1   3   9      813.87      849.54     24.29 o 
   0   3   9      440.85      478.16     26.54 o 
   1   3   9      967.44      990.01     28.56 o 
   2   3   9      154.42      167.78     15.05 o 
   3   3   9      770.89      767.82     31.30 o 
   4   3   9       34.76       31.87     10.01 o 
   5   3   9      227.48      183.13     33.16 o 
   6   3   9       90.24       71.77      9.87 o 
   7   3   9      123.64      121.75      9.18 o 
   8   3   9       36.13       30.05      6.27 o 
   9   3   9       96.23       99.06      8.88 o 
  10   3   9        9.12       10.27      4.13 o 
 -10   4   9       25.16       21.13      4.00 o 
  -9   4   9       42.31       38.86      8.18 o 
  -8   4   9       20.11       25.63      7.91 o 
  -7   4   9       52.66       54.54     30.79 o 
  -6   4   9       48.00       52.80      8.54 o 
  -5   4   9      221.00      192.02     27.57 o 
  -4   4   9       80.70       79.26     17.08 o 
  -3   4   9      144.99      132.04     19.01 o 
  -2   4   9       75.85      100.55     31.08 o 
  -1   4   9      761.17      686.56     39.03 o 
   0   4   9     1429.23     1409.68     37.58 o 
   1   4   9      758.59      708.85     29.60 o 
   2   4   9       81.06       95.88     19.36 o 
   3   4   9      140.23      144.77     17.37 o 
   4   4   9       64.19       51.45     20.46 o 
   5   4   9      244.38      233.91     38.40 o 
   6   4   9       40.76       38.26      5.95 o 
   7   4   9       47.41       37.76      8.74 o 
   8   4   9       18.95       23.32      5.44 o 
   9   4   9       44.07       49.73      6.59 o 
  10   4   9       21.87       29.46      4.61 o 
  -9   5   9       25.56       24.30      6.80 o 
  -8   5   9        2.61        3.18     11.02 o 
  -7   5   9       35.34       47.81     22.17 o 
  -6   5   9       61.96       64.14      8.24 o 
  -5   5   9      369.08      366.85     16.53 o 
  -4   5   9      137.02      122.23     23.58 o 
  -3   5   9       12.19       10.04     11.34 o 
  -2   5   9       66.50       48.18     13.28 o 
  -1   5   9      523.60      519.31     25.75 o 
   0   5   9      274.53      279.11     19.02 o 
   1   5   9      591.83      591.72     40.89 o 
   2   5   9       78.30       87.85     18.73 o 
   3   5   9       20.09       21.63     23.97 o 
   4   5   9      123.38      117.18     36.99 o 
   5   5   9      376.77      345.16     12.33 o 
   6   5   9       64.13       51.94      7.19 o 
   7   5   9       38.51       37.03      8.55 o 
   8   5   9        1.25        7.11      7.23 o 
   9   5   9       23.55       23.00      7.67 o 
  -9   6   9        1.45       -1.15     10.78 o 
  -8   6   9       32.38       22.12      6.58 o 
  -7   6   9       13.45       15.10     17.92 o 
  -6   6   9       50.99       29.95     24.99 o 
  -5   6   9       48.96       29.50     11.27 o 
  -4   6   9       89.66       92.89     38.11 o 
  -3   6   9      261.21      257.34     28.97 o 
  -2   6   9      130.32      155.27     27.83 o 
  -1   6   9      101.46      109.22     13.87 o 
   0   6   9        3.85       -8.05     13.92 o 
   1   6   9      124.69      141.72     15.23 o 
   2   6   9      136.88      155.10     23.21 o 
   3   6   9      287.14      330.42     60.00 o 
   4   6   9      100.80       83.22      6.67 o 
   5   6   9       42.78       37.40      4.91 o 
   6   6   9       46.22       52.99      7.42 o 
   7   6   9       12.93        6.22     20.08 o 
   8   6   9       27.31       27.43      7.31 o 
   9   6   9        1.53        3.45      4.66 o 
  -8   7   9        1.46        9.85     15.21 o 
  -7   7   9       35.01        6.46     14.85 o 
  -6   7   9       10.19       15.20     19.91 o 
  -5   7   9      357.26      299.38     60.84 o 
  -4   7   9       32.46       47.14     11.32 o 
  -3   7   9      153.77      149.29     13.45 o 
  -2   7   9       58.25       68.53      9.16 o 
  -1   7   9      141.62      142.06     13.19 o 
   0   7   9      134.46      140.92      9.69 o 
   1   7   9      133.15      141.22     10.62 o 
   2   7   9       63.17       69.41      7.75 o 
   3   7   9      168.50      149.29      8.77 o 
   4   7   9       38.78       35.93      6.69 o 
   5   7   9      371.13      358.22     17.14 o 
   6   7   9        7.60       13.03      4.89 o 
   7   7   9       30.85       48.92      9.48 o 
   8   7   9        1.47        4.27      5.84 o 
  -7   8   9       31.07       43.61     13.93 o 
  -6   8   9        2.59        6.02      6.86 o 
  -5   8   9        9.16        4.04      7.37 o 
  -4   8   9       28.99        0.72      7.11 o 
  -3   8   9       44.94       46.08     10.09 o 
  -2   8   9       15.88       20.08      6.48 o 
  -1   8   9      236.25      238.18     13.62 o 
   0   8   9        4.54        9.71      4.88 o 
   1   8   9      216.47      213.82     13.07 o 
   2   8   9       16.98       24.48      6.26 o 
   3   8   9       52.66       54.49      6.03 o 
   4   8   9       25.92       20.26      7.40 o 
   5   8   9       11.64       10.62      6.75 o 
   6   8   9        3.34        2.75      5.75 o 
   7   8   9       30.93       24.47     18.19 o 
  -6   9   9       23.00       32.81      7.29 o 
  -5   9   9       15.89       25.95      5.03 o 
  -4   9   9        6.35        3.17      4.37 o 
  -3   9   9       48.69       31.51      9.64 o 
  -2   9   9      220.10      228.50     13.76 o 
  -1   9   9       32.38       33.40      7.19 o 
   0   9   9      205.50      201.85     10.84 o 
   1   9   9       25.51       24.14      6.51 o 
   2   9   9      218.80      236.53     13.84 o 
   3   9   9       51.79       85.09     32.30 o 
   4   9   9        7.51        7.75      8.03 o 
   5   9   9       12.95       26.96      7.00 o 
   6   9   9       21.60       14.94     15.65 o 
  -5  10   9       13.16       16.59      4.68 o 
  -4  10   9        4.99        2.03      3.19 o 
  -3  10   9        0.93        1.14      4.38 o 
  -2  10   9       14.95        7.72      4.34 o 
  -1  10   9        1.76        2.74      4.30 o 
   0  10   9        6.05       14.58      5.36 o 
   1  10   9        1.68        4.51      4.80 o 
   2  10   9       14.35       11.29      4.94 o 
   3  10   9        1.52       -1.98     12.35 o 
   4  10   9        4.63        5.48     13.05 o 
   5  10   9       12.22       -4.20     11.03 o 
  -2  11   9       13.79       16.67      4.24 o 
  -1  11   9       31.57       25.26      4.64 o 
   0  11   9       32.11       38.87      5.48 o 
   1  11   9       34.59       30.61      7.66 o 
   2  11   9       14.99        9.19      5.64 o 
   0   0  10     3997.57     3913.12     79.84 o 
   1   0  10     6291.19     6910.83     67.39 o 
   2   0  10      226.67      220.27     13.26 o 
   3   0  10      101.33      128.38     10.88 o 
   4   0  10     1110.44     1106.48     46.85 o 
   5   0  10      247.77      220.83     27.58 o 
   6   0  10       12.06        5.78     10.48 o 
   7   0  10      175.49      178.33     10.57 o 
   8   0  10      393.98      431.26     26.08 o 
   9   0  10       15.50       17.89      8.68 o 
  10   0  10        7.91       18.71      5.44 o 
 -10   1  10       13.35        3.30      4.12 o 
  -9   1  10       64.75       62.65     11.82 o 
  -8   1  10       30.59       32.61     10.23 o 
  -7   1  10      133.12      126.14     12.55 o 
  -6   1  10       55.74       42.22     16.77 o 
  -5   1  10      139.81      123.38     22.58 o 
  -4   1  10        7.51        5.93     10.55 o 
  -3   1  10      246.05      251.03     19.25 o 
  -2   1  10        1.86        5.05      7.31 o 
  -1   1  10      508.02      535.02     20.13 o 
   0   1  10     4517.74     4576.20     78.58 o 
   1   1  10      524.54      569.03     19.91 o 
   2   1  10        5.19        3.60      5.30 o 
   3   1  10      216.36      223.69     18.12 o 
   4   1  10        7.23       10.92      8.93 o 
   5   1  10      176.50      172.89     19.13 o 
   6   1  10       52.66       54.79     14.52 o 
   7   1  10      106.36       98.44      8.14 o 
   8   1  10       30.53       44.88      7.19 o 
   9   1  10       77.51       66.33     11.46 o 
  10   1  10       12.87       24.11      7.74 o 
 -10   2  10       23.61       22.18      4.98 o 
  -9   2  10        2.01       -5.33      7.56 o 
  -8   2  10       79.77       89.19     14.40 o 
  -7   2  10       30.44       20.06      7.56 o 
  -6   2  10      152.46      162.55     22.36 o 
  -5   2  10      252.86      257.16     30.63 o 
  -4   2  10      557.09      568.28     41.14 o 
  -3   2  10       32.06       28.86      8.02 o 
  -2   2  10     1526.55     1558.31     57.37 o 
  -1   2  10      606.27      588.21     29.55 o 
   0   2  10      420.20      432.28     17.04 o 
   1   2  10      602.50      608.90     24.07 o 
   2   2  10     1571.60     1490.72     40.90 o 
   3   2  10       37.35       39.73      8.66 o 
   4   2  10      612.13      627.25     52.23 o 
   5   2  10      249.35      274.75     23.86 o 
   6   2  10      147.69      156.05     18.48 o 
   7   2  10       36.78       31.95      5.82 o 
   8   2  10       91.06      107.89      9.63 o 
   9   2  10        1.24        2.77      5.68 o 
  10   2  10       23.81       33.19     11.53 o 
 -10   3  10       14.79       15.01      4.53 o 
  -9   3  10       28.35       39.71     13.58 o 
  -8   3  10       21.78       22.27      8.12 o 
  -7   3  10       73.97       64.81      9.41 o 
  -6   3  10      272.36      275.12     16.46 o 
  -5   3  10      291.83      286.63     33.00 o 
  -4   3  10     1114.20     1236.67     61.79 o 
  -3   3  10       36.86       49.18      9.14 o 
  -2   3  10      353.58      420.88     26.57 o 
  -1   3  10       30.34       15.23     13.70 o 
   0   3  10       24.48       34.57      9.85 o 
   1   3  10       27.81       30.49      7.48 o 
   2   3  10      339.60      398.37     23.11 o 
   3   3  10       50.55       67.20     11.13 o 
   4   3  10     1085.48     1070.91     70.52 o 
   5   3  10      292.85      300.08     41.99 o 
   6   3  10      281.46      290.99     17.73 o 
   7   3  10       86.63       99.44      8.63 o 
   8   3  10       19.86       25.93      6.21 o 
   9   3  10       28.33       32.82      5.99 o 
  10   3  10       15.47       17.94      4.12 o 
 -10   4  10        2.85        2.83      3.18 o 
  -9   4  10        8.32        8.25     11.65 o 
  -8   4  10       25.68       32.82      8.19 o 
  -7   4  10      120.73      115.82     13.36 o 
  -6   4  10      155.52      140.87     12.44 o 
  -5   4  10       30.16        9.33      8.54 o 
  -4   4  10      194.06      186.11     25.16 o 
  -3   4  10      292.84      313.08     28.98 o 
  -2   4  10      530.86      516.09     65.62 o 
  -1   4  10      246.98      235.16     44.25 o 
   0   4  10       35.50       31.63      7.38 o 
   1   4  10      240.61      237.27     17.87 o 
   2   4  10      548.90      556.85     39.23 o 
   3   4  10      303.84      333.10     43.19 o 
   4   4  10      153.28      164.69     30.40 o 
   5   4  10       31.60       35.07     21.21 o 
   6   4  10      183.25      170.57     13.93 o 
   7   4  10      127.37      122.16     14.01 o 
   8   4  10       25.33       33.72      9.39 o 
   9   4  10        6.80        4.32      6.14 o 
  10   4  10        2.96        8.26      9.17 o 
  -9   5  10       20.32       24.70      7.18 o 
  -8   5  10      131.78      147.25     13.16 o 
  -7   5  10       77.59      101.55     11.94 o 
  -6   5  10       44.29       50.14      8.99 o 
  -5   5  10      184.90      194.05     14.15 o 
  -4   5  10       42.08       61.84     18.87 o 
  -3   5  10       23.10       22.43     14.29 o 
  -2   5  10      301.18      286.12     28.23 o 
  -1   5  10      194.70      204.63     23.28 o 
   0   5  10      324.03      306.88     20.67 o 
   1   5  10      185.94      183.78     17.41 o 
   2   5  10      287.60      277.30     28.16 o 
   3   5  10       16.15       30.87     10.58 o 
   4   5  10       44.59       73.31     31.14 o 
   5   5  10      192.64      179.14      9.20 o 
   6   5  10       41.23       35.26      6.69 o 
   7   5  10       86.80       92.83     34.32 o 
   8   5  10      137.58      152.85     15.43 o 
   9   5  10       19.07       21.21      6.78 o 
  -9   6  10        6.96        3.88      4.34 o 
  -8   6  10       36.02       44.03      8.37 o 
  -7   6  10       55.95       59.95     28.28 o 
  -6   6  10        5.29      -20.92     20.92 o 
  -5   6  10        3.37        4.97      8.07 o 
  -4   6  10      463.88      462.02     39.28 o 
  -3   6  10      107.95      115.09     11.41 o 
  -2   6  10       26.37        6.19     35.64 o 
  -1   6  10      114.21       98.48     18.00 o 
   0   6  10      311.13      293.77     23.13 o 
   1   6  10      101.35      125.93     20.05 o 
   2   6  10       36.88       26.53     19.47 o 
   3   6  10      113.83      102.80      8.73 o 
   4   6  10      439.94      427.70     17.66 o 
   5   6  10        1.90        1.46      5.24 o 
   6   6  10        8.76        5.65      8.78 o 
   7   6  10       58.51       58.54      9.84 o 
   8   6  10       33.29       25.51     33.13 o 
   9   6  10        8.03       12.08      5.37 o 
  -8   7  10        6.02       -4.10     15.02 o 
  -7   7  10       17.00       10.31     14.60 o 
  -6   7  10       55.32       39.30     25.18 o 
  -5   7  10      142.14      172.51     48.41 o 
  -4   7  10      438.37      394.20     69.34 o 
  -3   7  10      429.85      456.74     17.75 o 
  -2   7  10      689.27      707.71     21.75 o 
  -1   7  10        1.09        2.69      5.08 o 
   0   7  10       17.16       18.31      3.54 o 
   1   7  10        0.89        4.78      5.09 o 
   2   7  10      678.32      641.62     21.76 o 
   3   7  10      415.14      358.24     16.70 o 
   4   7  10      451.50      444.45     18.45 o 
   5   7  10      156.05      153.81     11.34 o 
   6   7  10       52.52       49.64      7.17 o 
   7   7  10       13.31       23.95      6.90 o 
   8   7  10        6.77       14.96      7.81 o 
  -7   8  10        5.10        3.85      6.63 o 
  -6   8  10       58.20       68.70     11.16 o 
  -5   8  10      134.51      143.33     32.56 o 
  -4   8  10       10.13        3.44      5.55 o 
  -3   8  10      311.17      290.00     77.18 o 
  -2   8  10      164.45      141.90     32.45 o 
  -1   8  10      188.38      177.48     13.08 o 
   0   8  10       97.18      103.40      9.90 o 
   1   8  10      176.79      165.71     13.30 o 
   2   8  10      173.77      171.41     12.43 o 
   3   8  10      319.42      320.36     16.71 o 
   4   8  10        6.03        5.84      5.94 o 
   5   8  10      132.63      124.04     18.57 o 
   6   8  10       52.84       58.83     19.81 o 
   7   8  10        4.67       11.03     14.67 o 
  -6   9  10        3.47        0.71     12.33 o 
  -5   9  10        8.06       10.54     15.39 o 
  -4   9  10       33.37       53.85      7.07 o 
  -3   9  10        4.47        1.65      3.95 o 
  -2   9  10       48.18       53.79      7.76 o 
  -1   9  10       70.78       63.57      8.51 o 
   0   9  10       10.84       15.75      5.41 o 
   1   9  10       69.96       73.24      8.80 o 
   2   9  10       47.93       49.13      7.40 o 
   3   9  10        5.37       32.22     23.08 o 
   4   9  10       32.90       24.97      6.48 o 
   5   9  10        8.37       10.40      5.20 o 
   6   9  10        4.19       21.37     20.14 o 
  -4  10  10       21.20       15.34      4.55 o 
  -3  10  10       50.65       58.82      6.77 o 
  -2  10  10       10.96       21.54      9.64 o 
  -1  10  10       39.19       49.70      7.07 o 
   0  10  10        1.24       -0.45      4.59 o 
   1  10  10       40.76       40.65      6.85 o 
   2  10  10        9.85       15.28      5.44 o 
   3  10  10       47.72       19.11     15.91 o 
   4  10  10       22.15       16.48     14.29 o 
  -1  11  10       11.44       11.55      3.75 o 
   0  11  10       27.55       25.49      4.57 o 
   1  11  10       11.25        4.16      4.72 o 
   1   0  11      268.22      277.67     15.02 o 
   2   0  11      309.50      341.22     16.89 o 
   3   0  11      143.23      174.01     12.93 o 
   4   0  11     1057.76     1047.72     46.99 o 
   5   0  11        3.23        3.93     10.04 o 
   6   0  11      333.53      261.86     32.76 o 
   7   0  11      369.72      378.45     15.09 o 
   8   0  11       64.91       66.42      7.88 o 
   9   0  11        2.66        9.80      8.29 o 
  10   0  11        2.22       -5.95      8.04 o 
 -10   1  11       11.74        6.60      3.98 o 
  -9   1  11       10.44       12.74      8.26 o 
  -8   1  11      149.39      149.51     16.54 o 
  -7   1  11      109.77       94.91     11.47 o 
  -6   1  11      155.83      172.91     14.56 o 
  -5   1  11      151.30      155.58     24.70 o 
  -4   1  11      376.81      412.98     36.60 o 
  -3   1  11     1364.96     1391.71    116.91 o 
  -2   1  11      573.24      580.10     34.97 o 
  -1   1  11     1123.81     1133.88     30.64 o 
   0   1  11        0.43       -2.99      4.74 o 
   1   1  11     1082.39     1154.44     44.20 o 
   2   1  11      578.03      630.47     26.09 o 
   3   1  11     1439.39     1566.70     48.20 o 
   4   1  11      385.25      414.50     59.25 o 
   5   1  11      117.43      116.88     16.58 o 
   6   1  11      158.40      167.75     24.81 o 
   7   1  11      108.30      100.34      8.31 o 
   8   1  11      146.24      159.39     11.34 o 
   9   1  11        8.41        7.41      4.73 o 
  10   1  11       11.91       14.70      7.17 o 
 -10   2  11       57.51       54.99     10.86 o 
  -9   2  11       12.87       12.31      7.57 o 
  -8   2  11       26.65       13.87      7.94 o 
  -7   2  11       55.37       60.95     20.41 o 
  -6   2  11      464.75      494.41     31.60 o 
  -5   2  11      292.03      298.63     34.11 o 
  -4   2  11        3.16       -2.53     10.03 o 
  -3   2  11      208.63      221.46     17.65 o 
  -2   2  11     1327.86     1324.63     47.05 o 
  -1   2  11     1951.57     2031.34     84.98 o 
   0   2  11        0.50       11.33     10.75 o 
   1   2  11     1941.59     2012.11     62.59 o 
   2   2  11     1287.47     1380.83     41.07 o 
   3   2  11      203.39      231.24     18.07 o 
   4   2  11       10.94        7.67     12.36 o 
   5   2  11      291.03      306.58     25.28 o 
   6   2  11      471.17      447.10     20.56 o 
   7   2  11       56.06       63.00      8.41 o 
   8   2  11       17.53       28.86      6.09 o 
   9   2  11       11.41       17.35      5.17 o 
  10   2  11       58.39       48.40     53.51 o 
 -10   3  11        2.33        3.63      3.58 o 
  -9   3  11        3.59       21.83      7.57 o 
  -8   3  11       18.91       25.07     11.03 o 
  -7   3  11        4.34        6.82     20.69 o 
  -6   3  11        0.73       -2.83      5.70 o 
  -5   3  11      614.55      612.02     48.52 o 
  -4   3  11      165.66      142.49     23.59 o 
  -3   3  11      423.96      438.95     25.11 o 
  -2   3  11      124.37      131.65     12.66 o 
  -1   3  11     1984.32     2043.39     60.80 o 
   0   3  11      518.74      590.95     32.81 o 
   1   3  11     2121.74     2180.52     47.86 o 
   2   3  11      115.38      125.66     14.50 o 
   3   3  11      343.38      361.79     23.78 o 
   4   3  11      171.58      128.51     26.60 o 
   5   3  11      608.62      582.49     34.44 o 
   6   3  11        0.69        5.96      5.35 o 
   7   3  11        5.31        8.85      4.69 o 
   8   3  11       18.35       16.96      5.29 o 
   9   3  11        4.15        5.56      4.52 o 
  10   3  11        2.38       -7.00      7.00 o 
  -9   4  11        2.14        3.18      5.86 o 
  -8   4  11       61.96       68.20     20.03 o 
  -7   4  11       53.68       37.12     12.60 o 
  -6   4  11       30.27       40.30     11.09 o 
  -5   4  11      101.53      115.28     10.90 o 
  -4   4  11      254.09      263.79     30.64 o 
  -3   4  11      307.12      301.95     19.91 o 
  -2   4  11       15.50        7.85     14.93 o 
  -1   4  11      299.91      289.41     48.81 o 
   0   4  11      282.63      264.11     23.74 o 
   1   4  11      297.76      292.46     29.44 o 
   2   4  11       19.60       12.18      9.21 o 
   3   4  11      305.00      281.95     24.78 o 
   4   4  11      220.54      234.48     48.32 o 
   5   4  11       96.33       95.58      7.87 o 
   6   4  11       43.85       34.39     11.34 o 
   7   4  11       53.61       55.17     10.46 o 
   8   4  11       57.54       49.95     10.57 o 
   9   4  11        2.47       -0.53      5.61 o 
  -9   5  11        0.70        4.01      3.64 o 
  -8   5  11        0.87        7.32      6.03 o 
  -7   5  11        8.98        8.24     19.78 o 
  -6   5  11       38.86       40.66     18.67 o 
  -5   5  11      249.75      233.30     15.53 o 
  -4   5  11      218.81      254.09     16.00 o 
  -3   5  11       89.82       83.58     16.88 o 
  -2   5  11       33.80       34.91     12.10 o 
  -1   5  11      886.18      925.30     48.61 o 
   0   5  11        5.86       17.06     12.09 o 
   1   5  11      988.56      996.71     48.50 o 
   2   5  11       36.76       53.28     14.77 o 
   3   5  11       76.85       63.69     11.85 o 
   4   5  11      221.74      203.67      9.45 o 
   5   5  11      248.02      221.02     11.11 o 
   6   5  11       36.99       30.64     12.64 o 
   7   5  11        8.10       16.95     14.98 o 
   8   5  11        0.91        3.13      6.35 o 
   9   5  11        1.17        7.70      5.60 o 
  -8   6  11       50.91       59.76     15.11 o 
  -7   6  11       10.45        4.58     13.37 o 
  -6   6  11       23.10       20.93      7.44 o 
  -5   6  11      130.63      120.86     13.48 o 
  -4   6  11       38.90       50.27      9.24 o 
  -3   6  11       55.25       58.64      9.01 o 
  -2   6  11       25.25       33.24      7.92 o 
  -1   6  11       63.94       64.20     16.62 o 
   0   6  11       67.21       69.56     18.18 o 
   1   6  11       63.61       51.07     25.37 o 
   2   6  11       20.23       20.64      5.01 o 
   3   6  11       51.42       46.46      6.80 o 
   4   6  11       35.32       34.11      5.72 o 
   5   6  11      131.69      132.14      8.34 o 
   6   6  11       25.17       19.12      6.13 o 
   7   6  11        8.73       11.61      6.56 o 
   8   6  11       51.03       48.84      8.73 o 
  -8   7  11        1.08        6.28      9.32 o 
  -7   7  11       64.72       42.82     24.07 o 
  -6   7  11        3.11       -2.27     12.58 o 
  -5   7  11        1.37        4.43     15.32 o 
  -4   7  11      161.04      119.72     39.82 o 
  -3   7  11       46.93       61.38     10.26 o 
  -2   7  11       17.90       20.03      5.20 o 
  -1   7  11      233.67      230.23     12.42 o 
   0   7  11        0.25        1.49      3.60 o 
   1   7  11      193.96      181.82     11.45 o 
   2   7  11       14.40       10.06      4.65 o 
   3   7  11       57.80       49.84      8.44 o 
   4   7  11      163.68      169.47     11.50 o 
   5   7  11        3.67        5.17      3.99 o 
   6   7  11        2.83        4.53      8.89 o 
   7   7  11       67.70       74.35      9.67 o 
   8   7  11        1.03        0.64     13.66 o 
  -7   8  11       31.65       32.62      7.62 o 
  -6   8  11       24.21       23.71      8.08 o 
  -5   8  11       21.66       23.30     12.53 o 
  -4   8  11      127.21      152.46     30.71 o 
  -3   8  11       25.99       16.21     16.62 o 
  -2   8  11      186.19      150.19     26.12 o 
  -1   8  11      144.20      127.85     15.19 o 
   0   8  11       28.47       23.78      8.01 o 
   1   8  11      146.20      145.00     11.51 o 
   2   8  11      181.49      173.58     19.41 o 
   3   8  11       24.18       26.83      6.41 o 
   4   8  11      136.88      157.90     15.97 o 
   5   8  11       24.21       31.07     21.13 o 
   6   8  11       22.32       31.05     23.10 o 
   7   8  11       30.61       37.78     18.72 o 
  -6   9  11       11.96        5.23      8.41 o 
  -5   9  11       19.80       11.16     12.62 o 
  -4   9  11       40.84       33.19     16.00 o 
  -3   9  11       40.47       38.43      6.04 o 
  -2   9  11      134.10      132.32     16.07 o 
  -1   9  11       58.52       65.51      8.28 o 
   0   9  11      257.47      284.81     12.51 o 
   1   9  11       66.10       66.80     17.01 o 
   2   9  11      135.24      128.93     11.17 o 
   3   9  11       42.26       32.22     26.59 o 
   4   9  11       43.15       74.38     30.21 o 
   5   9  11       20.00       11.89     17.85 o 
   6   9  11       12.61       18.82     17.09 o 
  -4  10  11        9.09        4.47     16.22 o 
  -3  10  11        7.04       12.37      4.01 o 
  -2  10  11        7.66        7.35      3.89 o 
  -1  10  11        1.24        5.35      4.30 o 
   0  10  11        1.80       -2.52      4.22 o 
   1  10  11        1.30        5.75      4.41 o 
   2  10  11        7.87       15.35      7.79 o 
   3  10  11        7.71        0.57     17.95 o 
   4  10  11        7.96        0.09     11.60 o 
   0  11  11       39.09       29.70      4.50 o 
   0   0  12      162.85      228.50     23.24 o 
   1   0  12     1781.83     1899.11     44.34 o 
   2   0  12     6625.08     7120.29     78.59 o 
   3   0  12        1.93        2.97      5.18 o 
   4   0  12        1.79       -0.71      7.92 o 
   5   0  12       50.43       53.88     18.27 o 
   6   0  12      291.96      284.12     15.49 o 
   7   0  12      385.96      385.19     15.95 o 
   8   0  12       21.80       10.16     12.75 o 
   9   0  12      153.56      154.65     15.70 o 
  10   0  12        0.11       -6.52      6.52 o 
 -10   1  12       10.01        8.94      4.21 o 
  -9   1  12      103.37       84.10     12.39 o 
  -8   1  12      107.40      114.44     14.97 o 
  -7   1  12      140.27      125.48     13.10 o 
  -6   1  12       31.85       22.90      7.45 o 
  -5   1  12      262.94      236.55     30.47 o 
  -4   1  12       85.36       86.95     19.14 o 
  -3   1  12        4.52        4.04      8.13 o 
  -2   1  12     1118.58     1215.01     52.63 o 
  -1   1  12       70.26       75.52     10.95 o 
   0   1  12       31.86       46.58     10.87 o 
   1   1  12       79.23       78.23      9.88 o 
   2   1  12     1194.14     1300.46     34.60 o 
   3   1  12        7.99       23.03      8.99 o 
   4   1  12       76.14       47.23     23.27 o 
   5   1  12      239.85      231.45     22.93 o 
   6   1  12       40.06       43.87      6.04 o 
   7   1  12      175.77      184.51     10.76 o 
   8   1  12      109.00      127.64     10.14 o 
   9   1  12       89.33       72.08     33.80 o 
  10   1  12       10.08        2.18      5.74 o 
 -10   2  12        0.41       -2.18      4.11 o 
  -9   2  12        1.71       -0.44      7.04 o 
  -8   2  12      129.39      117.69     14.76 o 
  -7   2  12       20.43       16.21      8.37 o 
  -6   2  12      112.71      110.99     12.22 o 
  -5   2  12      163.44      187.08     28.39 o 
  -4   2  12      951.11      882.30     55.26 o 
  -3   2  12      615.64      697.77     31.40 o 
  -2   2  12      241.84      219.96     20.88 o 
  -1   2  12      122.15      120.51     27.18 o 
   0   2  12     4086.29     4094.91     98.79 o 
   1   2  12      126.14      126.31     16.26 o 
   2   2  12      334.69      354.44     22.34 o 
   3   2  12      626.29      725.26     32.03 o 
   4   2  12      947.74      914.76     65.46 o 
   5   2  12      161.32      166.96     19.78 o 
   6   2  12      119.23      115.79     11.36 o 
   7   2  12       19.89       27.39      6.09 o 
   8   2  12      122.73      130.79     10.21 o 
   9   2  12        1.69       -1.13      4.06 o 
  10   2  12        0.55        1.99      5.34 o 
 -10   3  12        1.37        1.37      3.51 o 
  -9   3  12       30.07       40.37      9.26 o 
  -8   3  12       28.22       19.86      7.70 o 
  -7   3  12      147.13      125.97     27.40 o 
  -6   3  12       67.83       67.61      9.70 o 
  -5   3  12      237.68      231.90     16.10 o 
  -4   3  12      374.33      418.12     39.11 o 
  -3   3  12      126.73      130.74     13.83 o 
  -2   3  12      242.19      234.29     17.34 o 
  -1   3  12      152.64      155.96     19.51 o 
   0   3  12      437.63      425.29     35.21 o 
   1   3  12      168.86      190.88     20.19 o 
   2   3  12      259.05      233.15     21.90 o 
   3   3  12      140.85      144.59     16.00 o 
   4   3  12      391.45      423.57     46.99 o 
   5   3  12      257.60      230.42     13.71 o 
   6   3  12       78.48       80.73     16.85 o 
   7   3  12      129.59      120.93     14.18 o 
   8   3  12       31.01       34.98      8.90 o 
   9   3  12       35.34       38.34      5.87 o 
  10   3  12        1.37       -0.29      7.21 o 
  -9   4  12        2.32       17.35      6.14 o 
  -8   4  12       26.83       29.49     11.16 o 
  -7   4  12       11.53        9.91     12.49 o 
  -6   4  12      122.48      121.97     17.06 o 
  -5   4  12      126.32      142.56     12.39 o 
  -4   4  12      119.15      143.52     20.82 o 
  -3   4  12      273.36      265.96     19.72 o 
  -2   4  12      264.95      215.04     23.63 o 
  -1   4  12      730.25      728.09     40.63 o 
   0   4  12      244.59      218.07     18.58 o 
   1   4  12      751.11      711.75     39.45 o 
   2   4  12      319.44      267.38     20.06 o 
   3   4  12      271.84      259.16     20.98 o 
   4   4  12      107.38      127.56     29.40 o 
   5   4  12      123.41      127.60     11.79 o 
   6   4  12      141.34      140.55     13.63 o 
   7   4  12       12.09       11.99      7.53 o 
   8   4  12       22.66       18.16      8.36 o 
   9   4  12        2.36        2.89      5.61 o 
  -9   5  12       19.67       28.76      5.68 o 
  -8   5  12       27.81       24.67     21.00 o 
  -7   5  12       56.49       71.09     10.82 o 
  -6   5  12       30.41       30.12     13.27 o 
  -5   5  12      261.05      281.99     28.96 o 
  -4   5  12      261.15      298.94     19.92 o 
  -3   5  12      346.58      420.39     34.09 o 
  -2   5  12       84.46       86.95     17.50 o 
  -1   5  12       17.08       23.67     10.03 o 
   0   5  12      325.11      355.35     35.15 o 
   1   5  12       15.07       36.48     21.75 o 
   2   5  12       85.08       91.47     13.14 o 
   3   5  12      363.14      408.65     65.74 o 
   4   5  12      277.79      262.64     16.70 o 
   5   5  12      269.89      265.98     11.01 o 
   6   5  12       32.54       17.79     15.64 o 
   7   5  12       48.24       50.77     11.80 o 
   8   5  12       24.40       16.14      7.08 o 
   9   5  12       19.88       25.52      6.66 o 
  -8   6  12       67.99       71.85      9.76 o 
  -7   6  12       28.94       39.71      8.25 o 
  -6   6  12      145.29      162.87     24.88 o 
  -5   6  12      162.49      197.85     23.60 o 
  -4   6  12      139.18      154.04     13.40 o 
  -3   6  12       34.83       39.74      7.38 o 
  -2   6  12      797.38      883.52     47.41 o 
  -1   6  12       11.25        6.79      5.00 o 
   0   6  12        1.19       11.37     12.47 o 
   1   6  12       11.99       14.93      6.28 o 
   2   6  12      804.68      769.61     20.33 o 
   3   6  12       34.62       34.58      5.92 o 
   4   6  12      162.39      130.88     23.96 o 
   5   6  12      161.19      148.21      8.62 o 
   6   6  12      137.78      141.99     14.11 o 
   7   6  12       29.48       22.30      7.16 o 
   8   6  12       73.06       90.57     10.52 o 
  -8   7  12       12.98       16.88      5.98 o 
  -7   7  12      110.98       61.00     25.55 o 
  -6   7  12       71.39       48.09     26.55 o 
  -5   7  12       31.82       45.00     25.33 o 
  -4   7  12      195.04      203.90     51.54 o 
  -3   7  12      240.95      281.09     15.89 o 
  -2   7  12      308.61      325.38     12.73 o 
  -1   7  12       97.93       84.34     11.24 o 
   0   7  12       44.93       31.56     10.69 o 
   1   7  12       91.27       86.91     13.22 o 
   2   7  12      312.49      305.55     13.82 o 
   3   7  12      243.92      220.65     13.82 o 
   4   7  12      186.66      187.38     17.19 o 
   5   7  12       25.42       27.75      5.99 o 
   6   7  12       75.00       80.86     11.53 o 
   7   7  12      115.35      121.41     19.59 o 
   8   7  12       12.68      -14.88     14.88 o 
  -7   8  12       26.30       32.83     10.49 o 
  -6   8  12       15.33       14.18     10.97 o 
  -5   8  12       57.85       62.67     21.97 o 
  -4   8  12      197.28      215.63     23.72 o 
  -3   8  12       77.87       85.99     13.57 o 
  -2   8  12       20.56       29.91      6.38 o 
  -1   8  12       23.81        8.30      6.15 o 
   0   8  12      151.86      139.87     14.18 o 
   1   8  12       26.64       15.55      5.37 o 
   2   8  12       23.54       36.70      6.58 o 
   3   8  12       74.49       76.76      8.64 o 
   4   8  12      199.37      176.67     21.34 o 
   5   8  12       58.72       73.63     19.21 o 
   6   8  12       18.66       11.72     17.08 o 
   7   8  12       26.12       21.87     13.65 o 
  -5   9  12        6.89        3.81      9.99 o 
  -4   9  12       67.85       61.71      9.91 o 
  -3   9  12       21.69       10.05      5.03 o 
  -2   9  12       20.63       11.50     10.92 o 
  -1   9  12       93.82       90.78      9.17 o 
   0   9  12       26.85       15.47      5.36 o 
   1   9  12       97.69       96.29     13.50 o 
   2   9  12       19.70       17.54      5.38 o 
   3   9  12       19.39        2.36     14.65 o 
   4   9  12       71.43       67.49     28.10 o 
   5   9  12        8.43       -1.89     16.20 o 
  -4  10  12        9.69        9.33      9.45 o 
  -3  10  12        5.09        5.79      3.29 o 
  -2  10  12        4.32        0.19      3.39 o 
  -1  10  12       28.02       38.00      5.57 o 
   0  10  12       29.24       40.52      6.25 o 
   1  10  12       28.97       33.57      5.98 o 
   2  10  12        4.28       11.00      6.07 o 
   3  10  12        5.68       18.50      7.86 o 
   4  10  12       10.39       18.95      9.97 o 
   1   0  13      571.89      665.37     28.22 o 
   2   0  13      168.89      197.04     16.20 o 
   3   0  13        1.62        0.73      5.59 o 
   4   0  13      871.49      883.17     68.38 o 
   5   0  13      400.37      367.87     38.65 o 
   6   0  13      114.15      105.45      8.49 o 
   7   0  13       20.84       29.94      7.47 o 
   8   0  13      194.42      202.65     79.64 o 
   9   0  13        1.61       -8.59      8.59 o 
  10   0  13       11.20        8.06      5.98 o 
 -10   1  13        2.05        3.84      3.53 o 
  -9   1  13       12.02       14.16      7.82 o 
  -8   1  13      107.67      114.86     14.19 o 
  -7   1  13        8.35        2.11      7.36 o 
  -6   1  13      216.47      210.97     16.78 o 
  -5   1  13      311.15      352.84     38.44 o 
  -4   1  13      263.87      276.93     32.36 o 
  -3   1  13     1012.81     1090.82     52.50 o 
  -2   1  13      226.88      277.11     27.70 o 
  -1   1  13     1441.20     1603.81     44.44 o 
   0   1  13     3416.10     3677.45     90.43 o 
   1   1  13     1615.96     1801.47     41.92 o 
   2   1  13      234.53      236.84     16.16 o 
   3   1  13      878.68      984.64     53.93 o 
   4   1  13      281.68      315.34     52.90 o 
   5   1  13      355.68      365.96     41.83 o 
   6   1  13      206.43      201.58     10.92 o 
   7   1  13       11.82       12.91      5.20 o 
   8   1  13      103.93      117.08     30.98 o 
   9   1  13       12.92        3.89     36.16 o 
  10   1  13        2.38       -6.13      6.13 o 
 -10   2  13        8.24        7.35      8.43 o 
  -9   2  13        5.67        8.70      7.42 o 
  -8   2  13        2.74        6.39      8.06 o 
  -7   2  13       82.26       90.14     13.62 o 
  -6   2  13      217.81      193.02     15.63 o 
  -5   2  13      219.74      206.39     30.59 o 
  -4   2  13      629.49      592.57     47.22 o 
  -3   2  13       21.74       35.53     10.05 o 
  -2   2  13       37.75       47.50     15.64 o 
  -1   2  13      938.04      943.28     42.22 o 
   0   2  13     1618.73     1792.60    103.96 o 
   1   2  13      944.80      965.72     41.92 o 
   2   2  13       49.29       60.56     11.29 o 
   3   2  13       10.04       16.08      8.32 o 
   4   2  13      626.78      632.54     55.20 o 
   5   2  13      221.24      227.94     23.19 o 
   6   2  13      226.12      217.82     14.32 o 
   7   2  13       70.65       74.08      8.26 o 
   8   2  13        0.93        6.02      4.86 o 
   9   2  13        4.68        4.32      6.06 o 
  10   2  13        7.81       11.73     13.59 o 
  -9   3  13       26.12       30.91      8.48 o 
  -8   3  13       30.90       28.10      9.12 o 
  -7   3  13       94.62      102.52     13.81 o 
  -6   3  13       17.13        9.86      6.45 o 
  -5   3  13       78.39       69.15      9.26 o 
  -4   3  13      124.18      115.75     22.40 o 
  -3   3  13      596.50      609.05     28.90 o 
  -2   3  13      365.58      354.99     25.41 o 
  -1   3  13     1226.83     1224.58     51.41 o 
   0   3  13      467.62      436.15     36.97 o 
   1   3  13     1149.25     1113.11     61.74 o 
   2   3  13      367.91      353.18     27.84 o 
   3   3  13      666.89      691.41     34.07 o 
   4   3  13      118.33      113.61     26.98 o 
   5   3  13       57.58       53.67      8.21 o 
   6   3  13       13.45       20.15      6.37 o 
   7   3  13      101.28      101.45     13.57 o 
   8   3  13       33.34       32.96      9.15 o 
   9   3  13       27.95       28.69      9.21 o 
  -9   4  13        5.94        6.36     26.37 o 
  -8   4  13       99.49       91.96     11.36 o 
  -7   4  13       28.59       27.99     13.03 o 
  -6   4  13       78.11       88.90     12.82 o 
  -5   4  13       17.79        4.05     10.34 o 
  -4   4  13       18.15       16.59      5.67 o 
  -3   4  13       69.41       57.33     14.38 o 
  -2   4  13      221.98      242.33     25.44 o 
  -1   4  13      178.70      149.12     20.38 o 
   0   4  13      449.83      373.16     36.19 o 
   1   4  13      201.14      195.73     31.44 o 
   2   4  13      215.57      206.13     22.97 o 
   3   4  13       63.21       64.61     14.75 o 
   4   4  13       20.36       13.83     10.99 o 
   5   4  13       17.97       14.75      6.55 o 
   6   4  13       67.63       53.64      9.22 o 
   7   4  13       27.91       24.18      8.61 o 
   8   4  13      115.27       97.13     12.43 o 
   9   4  13        4.49       -9.87     15.20 o 
  -9   5  13       18.50       18.56      5.41 o 
  -8   5  13       13.32       22.80     10.07 o 
  -7   5  13       31.49       40.44      8.83 o 
  -6   5  13       26.30       18.94      7.76 o 
  -5   5  13       66.00       61.08     11.46 o 
  -4   5  13      164.94      162.30     33.42 o 
  -3   5  13      794.79      837.97     30.08 o 
  -2   5  13      243.13      199.94     18.85 o 
  -1   5  13      198.18      172.28     17.13 o 
   0   5  13        9.66        2.00      8.11 o 
   1   5  13      178.65      178.56     22.91 o 
   2   5  13      244.62      234.92     25.81 o 
   3   5  13      780.19      677.63     20.14 o 
   4   5  13      162.43      136.95     12.47 o 
   5   5  13       53.83       57.09      6.96 o 
   6   5  13       27.73       21.47      7.88 o 
   7   5  13       36.61       42.59     10.67 o 
   8   5  13       14.10       17.08      6.82 o 
   9   5  13       17.26       -0.80     13.58 o 
  -8   6  13        9.08        1.45      5.49 o 
  -7   6  13       17.07       29.34     26.86 o 
  -6   6  13        0.80        6.54      6.33 o 
  -5   6  13      151.28      185.67     27.14 o 
  -4   6  13       45.23       60.21     11.96 o 
  -3   6  13      114.64      103.61     10.70 o 
  -2   6  13      465.69      525.95     29.20 o 
  -1   6  13       54.84       51.28      5.49 o 
   0   6  13       13.69       19.57      5.16 o 
   1   6  13       42.31       40.62      5.75 o 
   2   6  13      454.27      440.20     23.62 o 
   3   6  13      102.42      101.33     11.90 o 
   4   6  13       55.87       48.21     10.06 o 
   5   6  13      163.81      173.58     11.39 o 
   6   6  13        1.99       -4.77      8.30 o 
   7   6  13       18.66       32.45     11.89 o 
   8   6  13       10.52       28.75     18.54 o 
  -7   7  13       25.08       40.57      8.84 o 
  -6   7  13        1.33       21.04     22.21 o 
  -5   7  13       48.95       59.44      7.89 o 
  -4   7  13        8.17       20.56      9.74 o 
  -3   7  13      174.82      187.44     13.19 o 
  -2   7  13       63.55       65.78      8.74 o 
  -1   7  13      241.26      230.62     11.77 o 
   0   7  13        1.60       -0.11      3.88 o 
   1   7  13      269.34      251.73     12.53 o 
   2   7  13       65.86       61.85      8.28 o 
   3   7  13      150.79      130.64     10.58 o 
   4   7  13        7.37        7.85      9.44 o 
   5   7  13       51.49       51.69     10.25 o 
   6   7  13        1.01        3.16     19.41 o 
   7   7  13       22.12       -7.66     10.70 o 
  -6   8  13       33.71       30.49     13.16 o 
  -5   8  13       10.11       11.95      6.72 o 
  -4   8  13       87.25       92.26     12.26 o 
  -3   8  13       80.55       93.35     13.52 o 
  -2   8  13      124.99      118.59     43.31 o 
  -1   8  13       16.65        6.96      3.99 o 
   0   8  13      244.42      255.18     14.70 o 
   1   8  13       16.82       26.77     16.12 o 
   2   8  13      129.14      123.09     10.39 o 
   3   8  13       88.93       99.06      9.48 o 
   4   8  13       82.07       69.75     13.98 o 
   5   8  13        8.50       31.11     21.28 o 
   6   8  13       38.40       28.09     21.18 o 
  -5   9  13       15.52       29.17      6.99 o 
  -4   9  13        7.80        0.42      7.32 o 
  -3   9  13        2.35        8.60      6.47 o 
  -2   9  13       15.85        9.76      7.48 o 
  -1   9  13       40.67       22.49     13.87 o 
   0   9  13        5.04        0.51      3.87 o 
   1   9  13       34.09       27.52     11.41 o 
   2   9  13       14.89       14.52      4.90 o 
   3   9  13        4.13        3.32      6.44 o 
   4   9  13        7.92       13.78     17.34 o 
   5   9  13       14.54       10.31     15.01 o 
  -3  10  13       24.79       15.48     10.11 o 
  -2  10  13        5.19        7.61      3.41 o 
  -1  10  13       42.07       49.09      5.81 o 
   0  10  13       20.73       10.64      4.09 o 
   1  10  13       40.34       44.01      6.05 o 
   2  10  13        5.60       10.17      6.13 o 
   3  10  13       25.93       30.92     16.55 o 
   0   0  14     2902.38     3009.71     87.02 o 
   1   0  14      691.34      698.22     30.19 o 
   2   0  14      133.50      127.00     14.03 o 
   3   0  14        8.31        4.21      9.31 o 
   4   0  14      281.65      247.97     25.79 o 
   5   0  14        0.25       16.81     15.99 o 
   6   0  14        7.13       10.97      7.25 o 
   7   0  14      110.78       90.90     12.07 o 
   8   0  14       22.06       33.59     36.15 o 
   9   0  14       90.53       71.51     10.63 o 
  10   0  14        0.20        2.00      5.81 o 
 -10   1  14       20.25       20.69      4.20 o 
  -9   1  14       18.11       18.85      7.99 o 
  -8   1  14       45.31       25.69      8.96 o 
  -7   1  14       82.81       78.82     12.44 o 
  -6   1  14      178.87      167.20     14.19 o 
  -5   1  14      192.90      167.23     13.73 o 
  -4   1  14      260.98      223.85     30.88 o 
  -3   1  14      193.35      202.59     24.99 o 
  -2   1  14      383.20      400.56     34.41 o 
  -1   1  14      299.65      298.32     29.84 o 
   0   1  14      365.26      394.62     23.51 o 
   1   1  14      304.07      325.64     21.33 o 
   2   1  14      353.66      320.78     24.64 o 
   3   1  14      219.81      249.77     22.65 o 
   4   1  14      244.25      226.61     46.44 o 
   5   1  14      165.26      146.84     10.15 o 
   6   1  14      176.85      175.50     10.29 o 
   7   1  14       81.01       71.69      8.08 o 
   8   1  14       50.65       54.88      9.73 o 
   9   1  14       23.14       17.20     11.00 o 
  10   1  14       19.05       23.57      6.36 o 
  -9   2  14        1.80       -0.60      6.53 o 
  -8   2  14       75.07       61.26     11.49 o 
  -7   2  14      261.02      228.27     19.86 o 
  -6   2  14      336.52      315.10     19.67 o 
  -5   2  14       60.60       56.69      6.90 o 
  -4   2  14       11.09        9.52     11.56 o 
  -3   2  14      209.33      225.65     19.99 o 
  -2   2  14     1063.40     1141.38     59.20 o 
  -1   2  14      238.96      285.65     30.80 o 
   0   2  14       18.80        4.72     10.96 o 
   1   2  14      236.90      270.66     32.78 o 
   2   2  14     1045.81     1084.76     46.35 o 
   3   2  14      215.04      223.95     19.70 o 
   4   2  14        5.35        6.43     13.08 o 
   5   2  14       49.89       54.72      5.94 o 
   6   2  14      321.63      292.02     16.36 o 
   7   2  14      285.02      284.17     24.62 o 
   8   2  14       76.89       64.35     27.14 o 
   9   2  14        1.04      -15.36     28.60 o 
  -9   3  14        1.99       13.54      7.33 o 
  -8   3  14       24.16       27.57      9.66 o 
  -7   3  14      118.09      127.03     15.29 o 
  -6   3  14       24.36       35.79      8.97 o 
  -5   3  14       45.37       60.80     10.37 o 
  -4   3  14       12.36        1.83     11.29 o 
  -3   3  14      482.29      509.64     30.16 o 
  -2   3  14      512.20      518.74     26.75 o 
  -1   3  14       48.82       41.16     12.51 o 
   0   3  14      216.59      196.92     22.49 o 
   1   3  14       56.46       61.22     13.88 o 
   2   3  14      483.89      490.51     33.02 o 
   3   3  14      498.39      551.26     35.30 o 
   4   3  14       13.49       28.70     23.22 o 
   5   3  14       38.44       39.97     11.03 o 
   6   3  14       19.79       30.25      7.40 o 
   7   3  14      116.09      109.21     13.89 o 
   8   3  14       23.66       21.80      8.57 o 
   9   3  14        3.27      -21.64     21.64 o 
  -9   4  14       36.71       53.99      8.20 o 
  -8   4  14        4.58       14.60      9.98 o 
  -7   4  14       48.49       50.38     10.15 o 
  -6   4  14       11.62       21.88     11.09 o 
  -5   4  14      224.21      231.39     15.75 o 
  -4   4  14        7.23        4.33      8.35 o 
  -3   4  14       24.33       19.22     11.08 o 
  -2   4  14      102.15       75.37     17.96 o 
  -1   4  14      180.48      206.99     24.03 o 
   0   4  14      467.34      386.10     25.53 o 
   1   4  14      176.70      188.14     22.11 o 
   2   4  14      109.38      114.67     18.09 o 
   3   4  14       28.60       31.04     12.11 o 
   4   4  14        4.48        2.59      4.74 o 
   5   4  14      226.76      203.22     15.41 o 
   6   4  14       10.69       13.61      6.93 o 
   7   4  14       57.21       33.50      9.06 o 
   8   4  14        5.70        4.81      7.03 o 
   9   4  14       36.32      -18.74     18.74 o 
  -8   5  14       91.53      110.50     20.42 o 
  -7   5  14       20.50       32.48     17.06 o 
  -6   5  14        2.33        1.89     24.18 o 
  -5   5  14      216.83      243.99     43.29 o 
  -4   5  14       44.72       57.19     10.82 o 
  -3   5  14       91.57       99.14     11.30 o 
  -2   5  14      237.67      242.79     12.61 o 
  -1   5  14       10.86        6.99      8.17 o 
   0   5  14      478.12      451.28     41.51 o 
   1   5  14        9.55       26.01     12.37 o 
   2   5  14      217.85      207.01     13.76 o 
   3   5  14      106.75       89.64      7.96 o 
   4   5  14       46.77       38.10     17.40 o 
   5   5  14      216.49      197.33     12.11 o 
   6   5  14        1.86        6.16      6.30 o 
   7   5  14       15.18       26.74     11.43 o 
   8   5  14       90.76       40.64     22.79 o 
  -8   6  14       13.40        9.96      4.65 o 
  -7   6  14       21.59       17.10      7.87 o 
  -6   6  14       40.33       41.53      8.87 o 
  -5   6  14       76.17      110.91     13.60 o 
  -4   6  14      428.89      485.63     27.88 o 
  -3   6  14       96.34      107.18      8.51 o 
  -2   6  14      133.68      153.85     10.82 o 
  -1   6  14      135.80      136.09      7.97 o 
   0   6  14      579.02      528.37     17.68 o 
   1   6  14      135.03      120.88      8.67 o 
   2   6  14      131.28      132.76      9.33 o 
   3   6  14       96.23       79.87     10.81 o 
   4   6  14      441.81      387.75     23.56 o 
   5   6  14       79.61       84.07      8.70 o 
   6   6  14       43.94       41.16     10.17 o 
   7   6  14       18.08        2.95     11.46 o 
   8   6  14       11.78        2.70     11.82 o 
  -7   7  14        0.35       -1.88      5.17 o 
  -6   7  14       74.30       74.55     19.06 o 
  -5   7  14      122.04      137.77     10.51 o 
  -4   7  14      378.17      425.60     20.41 o 
  -3   7  14       34.19       45.48      7.85 o 
  -2   7  14      169.29      185.66     16.24 o 
  -1   7  14      188.11      152.59     39.68 o 
   0   7  14        6.11        0.49      5.36 o 
   1   7  14      200.18      195.12     12.33 o 
   2   7  14      170.30      153.65     11.24 o 
   3   7  14       37.67       30.72      8.91 o 
   4   7  14      385.92      363.38     23.01 o 
   5   7  14      118.94      106.67     12.93 o 
   6   7  14       68.00       64.32     31.06 o 
   7   7  14        0.22       17.37     10.73 o 
  -6   8  14       25.72       23.39      6.79 o 
  -5   8  14       69.95       86.36     11.30 o 
  -4   8  14        6.23        9.22      6.65 o 
  -3   8  14       36.16       35.18      9.72 o 
  -2   8  14       83.07       72.01     11.72 o 
  -1   8  14       24.61       14.11      5.26 o 
   0   8  14        1.34        4.12      4.47 o 
   1   8  14       24.56       19.78      5.87 o 
   2   8  14       87.99       77.82      8.59 o 
   3   8  14       35.51       41.59      6.98 o 
   4   8  14        4.11        2.64      6.20 o 
   5   8  14       69.77       65.72     28.66 o 
   6   8  14       28.06       36.88     21.11 o 
  -5   9  14        3.70        4.32     15.57 o 
  -4   9  14        3.25       -2.04     10.69 o 
  -3   9  14       54.74       49.06      9.00 o 
  -2   9  14       70.30       60.11     10.63 o 
  -1   9  14       30.82       23.93      5.19 o 
   0   9  14       21.58       22.02      4.31 o 
   1   9  14       34.18       39.77      5.27 o 
   2   9  14       68.65       63.81      7.44 o 
   3   9  14       52.26       55.62      9.75 o 
   4   9  14        2.48      -17.66     17.66 o 
   5   9  14        2.86      -13.66     14.96 o 
  -3  10  14        3.69       -1.10      7.89 o 
  -2  10  14       21.33       30.76     18.14 o 
  -1  10  14       14.94        5.56      3.24 o 
   0  10  14        3.82        2.73      3.51 o 
   1  10  14       14.70       14.79      4.59 o 
   2  10  14       19.45       30.50      7.00 o 
   3  10  14        3.73        4.10      4.41 o 
   1   0  15     1757.25     1679.59     48.70 o 
   2   0  15        6.48        7.57      7.82 o 
   3   0  15      191.63      153.46     23.16 o 
   4   0  15       13.82        7.53     11.63 o 
   5   0  15       80.25       73.28      7.10 o 
   6   0  15       32.75       25.79      6.64 o 
   7   0  15        0.25        1.45      6.21 o 
   8   0  15       39.69       34.46     14.19 o 
   9   0  15       21.20       23.48      7.89 o 
  -9   1  15        1.53        1.31      6.56 o 
  -8   1  15       82.07       73.63     11.79 o 
  -7   1  15      111.85       83.60     11.55 o 
  -6   1  15      264.11      238.82     16.83 o 
  -5   1  15       12.84        8.58      4.38 o 
  -4   1  15      145.43      112.52     23.34 o 
  -3   1  15      144.80      165.76     24.36 o 
  -2   1  15      717.64      783.77     48.69 o 
  -1   1  15      141.63      143.73     22.96 o 
   0   1  15      736.73      707.14     45.73 o 
   1   1  15      123.52      116.37     20.44 o 
   2   1  15      710.48      699.08     44.31 o 
   3   1  15      167.41      179.62     20.30 o 
   4   1  15      124.83      156.01     39.08 o 
   5   1  15        9.95        4.98      4.41 o 
   6   1  15      253.69      240.58     14.74 o 
   7   1  15      113.76      104.91     12.04 o 
   8   1  15       84.48       44.75     22.01 o 
   9   1  15        1.80        6.88      5.69 o 
  -9   2  15       33.61       35.15      8.48 o 
  -8   2  15       52.44       46.49     10.85 o 
  -7   2  15       27.25       24.72      9.13 o 
  -6   2  15       74.58       74.08     10.88 o 
  -5   2  15      406.72      390.70     21.72 o 
  -4   2  15      111.19      123.41     24.61 o 
  -3   2  15      425.09      428.47     39.52 o 
  -2   2  15      207.56      243.61     29.81 o 
  -1   2  15      656.73      725.53     48.60 o 
   0   2  15      100.21       68.22     17.64 o 
   1   2  15      691.11      678.55     38.06 o 
   2   2  15      194.62      196.31     21.39 o 
   3   2  15      406.50      404.88     26.87 o 
   4   2  15      129.40      177.89     31.20 o 
   5   2  15      458.43      450.99     15.23 o 
   6   2  15       65.39       47.32      7.98 o 
   7   2  15       36.60       39.49      8.30 o 
   8   2  15       55.30       55.68      8.96 o 
   9   2  15       29.88       23.47      8.28 o 
  -9   3  15       27.35       45.77      8.25 o 
  -8   3  15       38.40       36.23      9.76 o 
  -7   3  15        4.69        6.50      8.21 o 
  -6   3  15      167.04      188.77     18.73 o 
  -5   3  15      190.49      207.81     16.29 o 
  -4   3  15      134.09      131.55      9.90 o 
  -3   3  15       47.83       38.51     11.13 o 
  -2   3  15       62.31       76.25     13.12 o 
  -1   3  15       43.61       23.47     15.28 o 
   0   3  15       58.48       43.93     12.12 o 
   1   3  15       35.79       10.98     19.70 o 
   2   3  15       59.82       50.86     22.05 o 
   3   3  15       41.98       43.91     13.65 o 
   4   3  15      132.81      130.35     13.95 o 
   5   3  15      201.03      191.91     12.89 o 
   6   3  15      156.88      123.46     25.49 o 
   7   3  15        3.76       -2.90      6.70 o 
   8   3  15       30.64       11.94     21.88 o 
   9   3  15       25.87       23.51     22.43 o 
  -9   4  15       15.00       15.87      5.76 o 
  -8   4  15       11.98       21.33      8.09 o 
  -7   4  15       31.17       30.79      8.88 o 
  -6   4  15       64.20       75.35     12.16 o 
  -5   4  15      134.14      134.15     13.07 o 
  -4   4  15      175.93      208.64     18.91 o 
  -3   4  15      365.60      414.51     20.15 o 
  -2   4  15      153.30      154.82     21.82 o 
  -1   4  15      646.40      574.49     47.62 o 
   0   4  15      845.10      859.62     88.85 o 
   1   4  15      578.44      536.93     37.34 o 
   2   4  15      165.08      159.47     21.70 o 
   3   4  15      424.60      377.19     17.09 o 
   4   4  15      169.43      143.11     10.50 o 
   5   4  15      152.20      149.19     13.58 o 
   6   4  15       65.35       65.70     10.47 o 
   7   4  15       23.78       10.32      7.20 o 
   8   4  15       11.18       22.64     25.19 o 
   9   4  15       16.51       22.68     19.64 o 
  -8   5  15       70.64       93.13      9.64 o 
  -7   5  15       27.03       24.85     10.24 o 
  -6   5  15       31.72       36.20     19.80 o 
  -5   5  15       19.77       15.64      7.67 o 
  -4   5  15      161.07      183.34     14.89 o 
  -3   5  15      522.77      542.25     35.30 o 
  -2   5  15       74.23       86.23      6.81 o 
  -1   5  15        8.30        9.08      3.75 o 
   0   5  15      103.89      103.71     11.89 o 
   1   5  15       13.90       13.45      5.45 o 
   2   5  15       67.05       66.39      8.95 o 
   3   5  15      517.60      418.76     33.19 o 
   4   5  15      164.27      152.20     12.70 o 
   5   5  15       23.73       26.59      5.64 o 
   6   5  15       27.69       30.49     10.25 o 
   7   5  15       24.28       18.57     14.97 o 
   8   5  15       69.23       27.47     20.25 o 
  -8   6  15       13.67       15.50      6.78 o 
  -7   6  15       48.30       58.77      8.41 o 
  -6   6  15       58.92       75.45     10.86 o 
  -5   6  15      133.15      144.64     14.83 o 
  -4   6  15       27.51       62.14     13.33 o 
  -3   6  15      365.95      392.03     18.54 o 
  -2   6  15        1.47        1.40      3.48 o 
  -1   6  15       46.65       44.76      5.28 o 
   0   6  15       58.24       46.76      6.49 o 
   1   6  15       48.73       37.17      5.51 o 
   2   6  15        2.63        2.13      3.83 o 
   3   6  15      407.58      381.85     22.11 o 
   4   6  15       25.70       22.32     10.52 o 
   5   6  15      114.19       97.58     11.74 o 
   6   6  15       56.86       38.43     15.52 o 
   7   6  15       49.49       43.45     41.52 o 
   8   6  15       15.52       -0.08      9.14 o 
  -7   7  15       35.36       45.84      7.85 o 
  -6   7  15        3.72        3.32      4.49 o 
  -5   7  15       29.31       26.22      5.98 o 
  -4   7  15       36.20       43.45      7.27 o 
  -3   7  15      183.92      206.19     13.61 o 
  -2   7  15       12.73        8.49      5.20 o 
  -1   7  15       31.25       18.45      8.38 o 
   0   7  15        0.85        3.00      4.79 o 
   1   7  15       26.01       38.27     10.23 o 
   2   7  15       13.71       21.58      7.09 o 
   3   7  15      179.33      177.29     11.85 o 
   4   7  15       41.02       36.46      9.43 o 
   5   7  15       28.00       16.01      6.53 o 
   6   7  15        3.83       20.83     18.81 o 
   7   7  15       37.47       44.56     13.08 o 
  -6   8  15       31.22       34.82      6.68 o 
  -5   8  15       20.02       17.03      6.48 o 
  -4   8  15       58.51       74.53     10.87 o 
  -3   8  15       22.65       19.89      7.71 o 
  -2   8  15       29.42       28.46      8.35 o 
  -1   8  15       13.44       15.12      5.00 o 
   0   8  15        3.67       -0.15      3.61 o 
   1   8  15       12.29       11.87      5.12 o 
   2   8  15       25.67       21.59      5.23 o 
   3   8  15       17.35       20.51      8.29 o 
   4   8  15       63.61       70.44     10.82 o 
   5   8  15       24.52       18.59     15.04 o 
   6   8  15       28.10       28.94     15.65 o 
  -4   9  15       15.72        5.87     21.19 o 
  -3   9  15        2.12        4.12      5.18 o 
  -2   9  15       38.10       44.16      8.50 o 
  -1   9  15       12.63        7.81      8.23 o 
   0   9  15        2.56        1.95      3.09 o 
   1   9  15       10.86       11.21      3.73 o 
   2   9  15       39.55       48.16      6.68 o 
   3   9  15        1.39       12.74     11.33 o 
   4   9  15       14.53       -6.23     13.58 o 
  -2  10  15       44.32       42.68      6.77 o 
  -1  10  15       31.79       27.99      4.20 o 
   0  10  15        3.25        4.73      3.52 o 
   1  10  15       36.01       32.91      4.72 o 
   2  10  15       43.35       38.14      6.78 o 
   0   0  16      188.40      211.48     26.51 o 
   1   0  16     1540.10     1658.95     50.57 o 
   2   0  16        2.96        1.37      7.62 o 
   3   0  16       22.70       15.12     11.83 o 
   4   0  16        8.70       10.41     12.74 o 
   5   0  16      253.20      226.35     11.79 o 
   6   0  16       43.34       34.00      7.16 o 
   7   0  16       55.18       54.64     21.97 o 
   8   0  16       22.31       15.85      6.96 o 
   9   0  16      124.60      148.44     12.93 o 
  -9   1  16       19.69       21.18      7.47 o 
  -8   1  16        9.71        9.03      7.36 o 
  -7   1  16       46.26       43.21      9.44 o 
  -6   1  16      174.79      169.38     15.95 o 
  -5   1  16       12.27        9.44      4.42 o 
  -4   1  16      178.67      157.41     12.78 o 
  -3   1  16       20.74       26.98     13.98 o 
  -2   1  16       89.41       77.67     19.37 o 
  -1   1  16      353.88      326.62     33.62 o 
   0   1  16     2413.88     2455.47     86.40 o 
   1   1  16      358.62      357.00     33.62 o 
   2   1  16       94.69       51.40     15.69 o 
   3   1  16       17.27       23.62     11.44 o 
   4   1  16      182.20      170.08     14.56 o 
   5   1  16       15.37       13.48      4.59 o 
   6   1  16      147.27      136.15     24.19 o 
   7   1  16       44.67       17.55     11.28 o 
   8   1  16       10.53        8.22      6.30 o 
   9   1  16       20.12       27.51      6.30 o 
  -9   2  16        9.21       15.30      7.02 o 
  -8   2  16       26.28       28.02      9.25 o 
  -7   2  16      144.03      153.39     16.50 o 
  -6   2  16      142.39      143.86     16.18 o 
  -5   2  16       94.46       90.20      8.24 o 
  -4   2  16      157.01      164.37     10.09 o 
  -3   2  16       51.78       54.63     12.11 o 
  -2   2  16      160.58      160.80     25.97 o 
  -1   2  16       90.44       94.52     20.09 o 
   0   2  16      674.30      681.58     48.48 o 
   1   2  16       87.99       81.39     19.06 o 
   2   2  16      159.67      166.98     24.32 o 
   3   2  16       53.29       48.91     14.30 o 
   4   2  16      153.60      156.87     12.20 o 
   5   2  16      106.63      107.78      9.85 o 
   6   2  16      146.22       95.47     35.67 o 
   7   2  16      159.18      126.52     45.46 o 
   8   2  16       24.00       20.37      8.77 o 
   9   2  16        6.82       14.19     26.73 o 
  -9   3  16       17.31       21.51      6.95 o 
  -8   3  16       40.22       44.70     10.17 o 
  -7   3  16       12.81       21.81      9.71 o 
  -6   3  16       53.41       77.90     13.61 o 
  -5   3  16       36.73       30.72      8.89 o 
  -4   3  16      415.04      405.01     13.22 o 
  -3   3  16      210.58      221.43     10.78 o 
  -2   3  16      361.11      384.63     27.28 o 
  -1   3  16      386.29      415.00     40.66 o 
   0   3  16      673.18      661.57     40.76 o 
   1   3  16      398.85      416.68     32.46 o 
   2   3  16      309.40      279.07     26.80 o 
   3   3  16      201.48      198.23     20.11 o 
   4   3  16      390.29      318.33     17.81 o 
   5   3  16       33.58       27.08      8.88 o 
   6   3  16       46.51       53.28     24.45 o 
   7   3  16       15.22        3.98     16.33 o 
   8   3  16       38.29       21.14     18.41 o 
   9   3  16       15.80       11.46     16.03 o 
  -8   4  16       25.42       37.06      8.72 o 
  -7   4  16      178.17      207.52     16.65 o 
  -6   4  16       21.83       30.72      9.37 o 
  -5   4  16      553.97      650.49     33.31 o 
  -4   4  16        3.62        3.02      8.17 o 
  -3   4  16      484.38      503.34     28.25 o 
  -2   4  16      167.44      180.55     11.00 o 
  -1   4  16       77.50       82.69     20.46 o 
   0   4  16       14.62       12.94     10.16 o 
   1   4  16       83.79       92.54     28.99 o 
   2   4  16      161.34      151.19     12.32 o 
   3   4  16      454.68      388.12     24.99 o 
   4   4  16        3.41        7.60      7.15 o 
   5   4  16      599.19      589.63     57.26 o 
   6   4  16       22.77       10.57     14.86 o 
   7   4  16      166.49       66.36     35.31 o 
   8   4  16       27.23       -3.40     11.90 o 
  -8   5  16       74.08       74.00      8.50 o 
  -7   5  16       40.79       33.12     12.79 o 
  -6   5  16      197.80      230.01     45.68 o 
  -5   5  16      125.89      137.99     27.46 o 
  -4   5  16       45.67       69.38     13.15 o 
  -3   5  16       41.11       50.18      6.27 o 
  -2   5  16     1071.40     1067.72     39.52 o 
  -1   5  16      202.62      190.63      8.98 o 
   0   5  16       59.45       46.43      6.50 o 
   1   5  16      189.61      154.20     12.37 o 
   2   5  16     1029.91      887.51     28.35 o 
   3   5  16       45.44       49.44      9.14 o 
   4   5  16       62.84       45.84     18.22 o 
   5   5  16      120.64      105.49     11.96 o 
   6   5  16      185.86      169.66     31.45 o 
   7   5  16       42.54       10.21     27.55 o 
   8   5  16       77.39       38.83     21.13 o 
  -7   6  16       65.34       78.57      8.60 o 
  -6   6  16       38.38       44.69      8.94 o 
  -5   6  16       70.02       90.89     12.73 o 
  -4   6  16      208.20      228.21     14.70 o 
  -3   6  16       41.77       51.44      8.33 o 
  -2   6  16       67.77       57.50      7.05 o 
  -1   6  16       34.00       30.85      4.68 o 
   0   6  16      110.62       96.71      8.36 o 
   1   6  16       37.24       30.18      6.61 o 
   2   6  16       63.21       55.84      9.01 o 
   3   6  16       43.59       61.53      9.84 o 
   4   6  16      214.65      195.26     17.56 o 
   5   6  16       62.01       57.90      9.22 o 
   6   6  16       35.94       24.00     14.90 o 
   7   6  16       73.37       30.39     16.65 o 
  -6   7  16       13.47        8.95      4.06 o 
  -5   7  16       11.70        8.41      4.51 o 
  -4   7  16        6.35        7.33      4.85 o 
  -3   7  16        2.84       -1.99      7.24 o 
  -2   7  16       15.32       13.31      5.23 o 
  -1   7  16       16.86        7.02      5.02 o 
   0   7  16      523.88      439.33     84.68 o 
   1   7  16       14.19        8.50      4.68 o 
   2   7  16       15.02        8.06      4.49 o 
   3   7  16        4.18       14.67      5.01 o 
   4   7  16        2.90       -0.52      5.90 o 
   5   7  16        9.97       11.17      7.47 o 
   6   7  16       15.44       19.22     17.25 o 
  -5   8  16        2.33        2.21     15.12 o 
  -4   8  16       27.69       30.73      7.44 o 
  -3   8  16       97.91      121.05     12.85 o 
  -2   8  16        3.55        4.95      5.80 o 
  -1   8  16       35.55       33.46      5.92 o 
   0   8  16       24.47       13.80      4.39 o 
   1   8  16       35.36       33.83      6.14 o 
   2   8  16        2.88        9.73      4.77 o 
   3   8  16      100.12      108.53     12.99 o 
   4   8  16       29.49       26.42      7.84 o 
   5   8  16        1.43       -6.70     16.57 o 
  -4   9  16       18.64       24.75      5.94 o 
  -3   9  16        2.24        7.02      4.79 o 
  -2   9  16       21.09       19.51      6.22 o 
  -1   9  16        1.89       -1.85      4.69 o 
   0   9  16       47.60       50.48      5.14 o 
   1   9  16        2.18        2.39      3.16 o 
   2   9  16       25.71       26.40      5.38 o 
   3   9  16        2.42        0.68     17.28 o 
   4   9  16       15.97        7.30     13.28 o 
   0  10  16        0.03        5.75     14.51 o 
   1   0  17      128.88      115.15     15.54 o 
   2   0  17       59.42       51.93     11.74 o 
   3   0  17     1030.53     1107.59     62.01 o 
   4   0  17        3.76       -0.44      4.15 o 
   5   0  17       27.04       24.38      5.09 o 
   6   0  17      188.25      175.68     15.75 o 
   7   0  17       15.64        9.50      6.47 o 
   8   0  17       60.91       81.74     10.64 o 
   9   0  17        7.07       12.53      5.80 o 
  -9   1  17       18.24       28.15      7.44 o 
  -8   1  17       56.72       67.76     10.93 o 
  -7   1  17       11.52       12.78     19.39 o 
  -6   1  17      148.20      162.10     15.34 o 
  -5   1  17       65.50       54.70      6.99 o 
  -4   1  17      228.98      218.10     11.93 o 
  -3   1  17       33.61       52.41     16.65 o 
  -2   1  17      315.15      352.28     36.21 o 
  -1   1  17      564.12      555.88     44.52 o 
   0   1  17       20.82        4.76     12.52 o 
   1   1  17      572.03      543.26     42.86 o 
   2   1  17      288.23      291.15     31.78 o 
   3   1  17       29.01       22.57     10.81 o 
   4   1  17      264.22      253.42     16.44 o 
   5   1  17       70.17       56.21      8.21 o 
   6   1  17      145.94      134.18     13.26 o 
   7   1  17        9.64       14.50      6.93 o 
   8   1  17       44.03       34.69      7.67 o 
   9   1  17       18.13       15.74     26.29 o 
  -9   2  17       44.51       63.10      9.04 o 
  -8   2  17       33.21       35.17      9.17 o 
  -7   2  17       19.78       30.52      9.89 o 
  -6   2  17       12.24       10.96     11.87 o 
  -5   2  17       23.07       30.19      4.42 o 
  -4   2  17       63.43       61.43      9.62 o 
  -3   2  17      505.62      511.36     15.40 o 
  -2   2  17       74.21      100.11     22.97 o 
  -1   2  17      299.10      324.67     35.61 o 
   0   2  17      119.14       99.86     21.91 o 
   1   2  17      328.91      343.16     35.47 o 
   2   2  17       76.20       87.53     19.51 o 
   3   2  17      517.82      525.19     22.28 o 
   4   2  17       61.81       47.28     11.17 o 
   5   2  17       36.56       19.53      5.56 o 
   6   2  17       12.66      -11.33     16.04 o 
   7   2  17       16.37       28.98     20.83 o 
   8   2  17       33.60       14.89     19.20 o 
   9   2  17       46.45       23.94     16.79 o 
  -8   3  17      109.51      126.75     13.21 o 
  -7   3  17       17.72       23.55      9.43 o 
  -6   3  17       41.31       44.47     11.43 o 
  -5   3  17       47.97       47.80      7.70 o 
  -4   3  17      937.93      944.46     40.17 o 
  -3   3  17      158.60      157.84      8.12 o 
  -2   3  17       54.21       52.12      6.05 o 
  -1   3  17       99.16      118.24     24.16 o 
   0   3  17       58.67       71.24     20.40 o 
   1   3  17      107.22      107.68     22.44 o 
   2   3  17       45.06       36.18     13.18 o 
   3   3  17      153.09      157.57     11.58 o 
   4   3  17      924.23      846.78     25.02 o 
   5   3  17       41.69       15.34     14.52 o 
   6   3  17       46.48       46.39     17.80 o 
   7   3  17       21.39       25.48     19.44 o 
   8   3  17      101.31       66.10     27.43 o 
  -8   4  17        0.28        3.98      5.91 o 
  -7   4  17       50.73       45.35     10.23 o 
  -6   4  17       36.21       57.59     11.40 o 
  -5   4  17      140.96      172.94     16.84 o 
  -4   4  17       35.81       34.65      6.64 o 
  -3   4  17      406.34      425.96     16.40 o 
  -2   4  17      191.68      223.22     15.10 o 
  -1   4  17      414.43      415.93     16.27 o 
   0   4  17     1029.21     1007.56     23.22 o 
   1   4  17      352.97      326.80     17.04 o 
   2   4  17      188.58      194.50     14.22 o 
   3   4  17      466.80      429.62     22.01 o 
   4   4  17       37.41       38.09      8.09 o 
   5   4  17      125.18      131.91     28.49 o 
   6   4  17       35.17       29.63     16.99 o 
   7   4  17       53.78       36.08     23.85 o 
   8   4  17        0.34      -10.69     14.87 o 
  -8   5  17        8.80       17.79      5.76 o 
  -7   5  17        1.43        1.04     12.11 o 
  -6   5  17       45.62       55.42     11.92 o 
  -5   5  17      114.88      143.26     15.75 o 
  -4   5  17       33.43       47.81     12.27 o 
  -3   5  17       35.78       35.91      8.05 o 
  -2   5  17      164.85      174.52     10.45 o 
  -1   5  17       18.63       25.27      5.87 o 
   0   5  17       57.13       58.43      6.69 o 
   1   5  17       20.74       22.27      6.26 o 
   2   5  17      159.23      138.03     12.08 o 
   3   5  17       32.92       30.48     10.69 o 
   4   5  17       31.19       -0.41     12.38 o 
   5   5  17      107.04      114.46     12.03 o 
   6   5  17       48.79       53.66     42.47 o 
   7   5  17        2.35       12.71     13.84 o 
   8   5  17        5.70        6.13     11.24 o 
  -7   6  17        1.47        0.33      3.60 o 
  -6   6  17       15.83       22.29      5.37 o 
  -5   6  17      264.12      305.04     14.93 o 
  -4   6  17      214.75      265.04     14.66 o 
  -3   6  17      569.20      663.81     23.37 o 
  -2   6  17      155.21      155.97     16.60 o 
  -1   6  17      498.86      490.31     15.97 o 
   0   6  17       18.04       21.83      5.16 o 
   1   6  17      547.18      497.78     18.54 o 
   2   6  17      156.70      134.29     14.92 o 
   3   6  17      514.90      401.79     69.16 o 
   4   6  17      213.51      196.18     27.11 o 
   5   6  17      283.28      274.90     17.47 o 
   6   6  17       16.41        8.17     15.10 o 
   7   6  17        0.72       11.31     11.95 o 
  -6   7  17       16.62       18.36      4.16 o 
  -5   7  17        5.34       10.93      4.62 o 
  -4   7  17       15.36        9.13      4.69 o 
  -3   7  17       40.87       53.05      7.51 o 
  -2   7  17       17.46       10.48      9.51 o 
  -1   7  17       14.06        3.02      4.18 o 
   0   7  17       12.09       14.79      5.42 o 
   1   7  17       13.65       15.40      5.81 o 
   2   7  17       15.16       10.45      4.39 o 
   3   7  17       37.75       35.19      9.37 o 
   4   7  17       14.17        1.84      6.57 o 
   5   7  17        4.87        8.02      5.55 o 
   6   7  17       18.82       26.72     20.32 o 
  -5   8  17       83.27       97.85      9.88 o 
  -4   8  17        8.47        9.91      5.09 o 
  -3   8  17       78.85      106.94     11.79 o 
  -2   8  17        4.36       -1.75      5.18 o 
  -1   8  17       23.23       26.71      5.05 o 
   0   8  17       24.92       24.87      8.13 o 
   1   8  17       20.10       25.85      5.64 o 
   2   8  17        3.89        4.17      3.82 o 
   3   8  17       85.75       91.56     11.86 o 
   4   8  17        7.64        9.13      5.72 o 
   5   8  17       75.18       62.09     22.93 o 
  -3   9  17        8.37        5.40      4.61 o 
  -2   9  17       31.83       30.34      6.32 o 
  -1   9  17        4.92       -2.10      5.05 o 
   0   9  17       27.91       28.45      4.94 o 
   1   9  17        5.02        5.02      2.89 o 
   2   9  17       34.40       40.12      5.45 o 
   3   9  17        7.81       17.60     15.89 o 
   0   0  18      359.36      327.75     35.83 o 
   1   0  18      938.73      938.62     41.38 o 
   2   0  18      103.96       96.66     21.40 o 
   3   0  18      333.60      326.87     19.16 o 
   4   0  18       99.13      108.41      8.33 o 
   5   0  18       32.71       31.48      7.72 o 
   6   0  18        0.60        3.32      6.86 o 
   7   0  18      316.36      304.48     19.00 o 
   8   0  18       33.87       41.03      8.13 o 
   9   0  18        0.12       11.80      5.41 o 
  -9   1  18        1.51        1.42      5.04 o 
  -8   1  18       15.34       17.41      7.45 o 
  -7   1  18       19.88       11.22      4.82 o 
  -6   1  18       50.81       52.54     15.95 o 
  -5   1  18       63.58       67.96      7.29 o 
  -4   1  18      276.46      268.42     13.26 o 
  -3   1  18       42.58       45.18      5.95 o 
  -2   1  18      155.79      170.75     27.57 o 
  -1   1  18      683.31      773.23     54.00 o 
   0   1  18      290.24      322.89     35.31 o 
   1   1  18      679.79      768.13     52.66 o 
   2   1  18      126.85      107.60     21.90 o 
   3   1  18       44.07       52.64      7.35 o 
   4   1  18      289.95      290.26     16.56 o 
   5   1  18       65.34       68.52      9.31 o 
   6   1  18       49.55       35.56     26.84 o 
   7   1  18       19.32       19.76     17.14 o 
   8   1  18       14.57       19.08      6.65 o 
   9   1  18        1.91       15.45     11.66 o 
  -8   2  18       26.84       42.58      9.34 o 
  -7   2  18       68.58       90.16     13.26 o 
  -6   2  18      136.14      126.24     27.82 o 
  -5   2  18      135.89      144.84      8.75 o 
  -4   2  18      140.42      139.46      8.11 o 
  -3   2  18       94.13      100.56      6.73 o 
  -2   2  18       48.75       38.70     10.70 o 
  -1   2  18      246.43      236.98     32.41 o 
   0   2  18      270.33      292.12     34.58 o 
   1   2  18      262.05      282.70     33.35 o 
   2   2  18       34.63       31.29     10.35 o 
   3   2  18       84.76       96.62      9.69 o 
   4   2  18      159.37      156.72     24.74 o 
   5   2  18      155.11      154.63     14.22 o 
   6   2  18      119.49      112.28     39.06 o 
   7   2  18       53.47       63.64     33.47 o 
   8   2  18       30.36       43.47     24.35 o 
  -8   3  18        6.10       21.82      8.00 o 
  -7   3  18        3.22        9.38      8.65 o 
  -6   3  18      174.15      173.35     17.40 o 
  -5   3  18       44.40       34.41     14.39 o 
  -4   3  18      118.02      125.86      8.13 o 
  -3   3  18      188.70      211.01      9.49 o 
  -2   3  18     1063.77     1105.88     22.81 o 
  -1   3  18       13.18       14.13      4.75 o 
   0   3  18       31.23       31.22      5.40 o 
   1   3  18       12.30       13.87      4.23 o 
   2   3  18     1085.57     1068.48     34.58 o 
   3   3  18      192.41      209.06     10.83 o 
   4   3  18      112.99      115.42     11.92 o 
   5   3  18       43.28       28.28     31.89 o 
   6   3  18      170.98      170.31     31.09 o 
   7   3  18        2.85       11.01     18.91 o 
   8   3  18        6.09       -6.78     14.01 o 
  -8   4  18       64.48       75.40      9.75 o 
  -7   4  18       41.52       56.13     10.75 o 
  -6   4  18      119.99      140.88     15.96 o 
  -5   4  18        1.03       -4.07      6.70 o 
  -4   4  18      121.76      102.98     23.83 o 
  -3   4  18       10.71       15.60      5.10 o 
  -2   4  18      227.47      220.45     12.47 o 
  -1   4  18       53.16       47.72      6.79 o 
   0   4  18       83.42       71.97      7.58 o 
   1   4  18       60.84       55.97      9.50 o 
   2   4  18      248.77      229.86     14.84 o 
   3   4  18       14.61        3.99      4.28 o 
   4   4  18      109.47      107.99     26.82 o 
   5   4  18        0.25       -3.84     15.62 o 
   6   4  18      131.99      112.11     30.79 o 
   7   4  18       38.22       23.40     20.39 o 
   8   4  18       58.48       55.26     21.69 o 
  -7   5  18       13.53       18.55      5.02 o 
  -6   5  18       20.93       33.44     14.80 o 
  -5   5  18       42.07       45.42      8.86 o 
  -4   5  18      265.79      309.29     16.41 o 
  -3   5  18      420.99      397.81     95.98 o 
  -2   5  18      434.28      415.00     31.48 o 
  -1   5  18      429.75      414.78     16.73 o 
   0   5  18     1992.02     1895.45     49.26 o 
   1   5  18      437.51      422.42     20.03 o 
   2   5  18      454.00      401.06     23.88 o 
   3   5  18      417.45      359.41     23.58 o 
   4   5  18      245.25      233.88     36.64 o 
   5   5  18       41.13       39.61      9.28 o 
   6   5  18       26.34       25.43     27.71 o 
   7   5  18       13.92        3.86     10.25 o 
  -7   6  18       39.13       45.16      4.90 o 
  -6   6  18       21.55       19.32      5.05 o 
  -5   6  18       17.65       22.81      5.87 o 
  -4   6  18        0.42        0.29      4.59 o 
  -3   6  18        1.24       -0.87      4.60 o 
  -2   6  18      145.46      157.63     11.71 o 
  -1   6  18      141.14      143.01     10.77 o 
   0   6  18       13.99       28.60     10.01 o 
   1   6  18      150.95      147.56     15.28 o 
   2   6  18      149.45      125.58     14.57 o 
   3   6  18        2.34        2.04     16.90 o 
   4   6  18        0.60        3.13      8.20 o 
   5   6  18       12.82       15.29      5.90 o 
   6   6  18       24.10       21.98     13.20 o 
   7   6  18       37.37       23.47     17.84 o 
  -6   7  18       83.07       88.54      6.14 o 
  -5   7  18        6.08        3.80      3.73 o 
  -4   7  18        8.00       15.62      4.85 o 
  -3   7  18       42.85       50.00      7.29 o 
  -2   7  18       14.59        5.62      4.48 o 
  -1   7  18       30.89       22.50     13.00 o 
   0   7  18       10.48        6.52      4.15 o 
   1   7  18       29.81       23.75      6.51 o 
   2   7  18       18.44       17.44      4.58 o 
   3   7  18       41.70       43.77      9.53 o 
   4   7  18        9.37       12.18      6.19 o 
   5   7  18        6.00        8.25      5.62 o 
   6   7  18       78.71       76.59     24.83 o 
  -4   8  18        5.86        2.89      4.24 o 
  -3   8  18       47.33       50.78      8.25 o 
  -2   8  18       62.57       67.28      9.74 o 
  -1   8  18       17.75       18.37      4.62 o 
   0   8  18        6.47       12.21      4.38 o 
   1   8  18       20.64       21.75      4.93 o 
   2   8  18       63.75       77.51     16.61 o 
   3   8  18       42.23       38.45     10.09 o 
   4   8  18        5.43        7.95      5.69 o 
  -2   9  18        1.73        6.07      4.07 o 
  -1   9  18        4.33        3.50      4.25 o 
   0   9  18       64.36       83.52      6.61 o 
   1   9  18        4.08        1.25      4.12 o 
   2   9  18        0.72        0.91      2.94 o 
   1   0  19       95.14       89.15      9.82 o 
   2   0  19       78.51       93.20     15.98 o 
   3   0  19       21.57       22.77      9.86 o 
   4   0  19       34.95       33.28      7.10 o 
   5   0  19       21.21       17.72      5.54 o 
   6   0  19        9.24       19.72     13.13 o 
   7   0  19       63.01       73.87     10.31 o 
   8   0  19       69.10       85.55      9.45 o 
  -8   1  19       64.59       70.33      9.91 o 
  -7   1  19        7.68       13.32      4.61 o 
  -6   1  19       45.64       40.12      9.24 o 
  -5   1  19       88.77       95.69      9.08 o 
  -4   1  19      228.64      226.13     12.06 o 
  -3   1  19      114.47      101.94      9.79 o 
  -2   1  19      136.47      126.29      7.27 o 
  -1   1  19      376.72      350.73     13.62 o 
   0   1  19        0.74       -5.01     13.75 o 
   1   1  19      386.67      394.99     19.18 o 
   2   1  19      130.09      119.86     11.04 o 
   3   1  19      131.54      108.78     12.15 o 
   4   1  19      208.46      199.87     14.70 o 
   5   1  19       77.72       77.98     17.38 o 
   6   1  19       51.79       33.22     27.29 o 
   7   1  19       11.24       -0.20     17.17 o 
   8   1  19       68.18       85.90     22.18 o 
  -8   2  19       21.84       25.35      7.49 o 
  -7   2  19      101.56      134.73     14.59 o 
  -6   2  19       88.96       92.20     32.54 o 
  -5   2  19      144.07      133.27     15.35 o 
  -4   2  19       13.12       16.42      4.13 o 
  -3   2  19      209.24      209.06      9.44 o 
  -2   2  19      249.69      249.23     10.31 o 
  -1   2  19      262.60      261.54     10.40 o 
   0   2  19        5.30        5.34      3.99 o 
   1   2  19      207.45      196.22     21.71 o 
   2   2  19      242.65      229.44     11.18 o 
   3   2  19      213.09      223.20     14.40 o 
   4   2  19       16.47       19.34      6.09 o 
   5   2  19      125.35      121.10     17.62 o 
   6   2  19       86.46       96.38     34.40 o 
   7   2  19      107.04      104.27     34.73 o 
   8   2  19       18.19       21.58     16.59 o 
  -8   3  19       30.83       31.86      7.77 o 
  -7   3  19        1.57        8.91      7.32 o 
  -6   3  19       70.56       81.88     13.06 o 
  -5   3  19       56.01       51.86     15.94 o 
  -4   3  19       48.51       55.01      6.67 o 
  -3   3  19       53.15       51.17      5.41 o 
  -2   3  19      313.17      344.36     12.55 o 
  -1   3  19       80.76       71.44      6.18 o 
   0   3  19       39.32       41.15      5.28 o 
   1   3  19       77.75       69.60      6.93 o 
   2   3  19      291.63      299.78     12.85 o 
   3   3  19       68.88       71.84      7.39 o 
   4   3  19       61.52       64.50      9.79 o 
   5   3  19       53.63       48.96     20.29 o 
   6   3  19       61.05       32.94     15.83 o 
   7   3  19        2.52       14.24     19.01 o 
   8   3  19       37.97        0.53     13.67 o 
  -7   4  19        2.04       11.42      7.91 o 
  -6   4  19       64.93       91.79     13.64 o 
  -5   4  19       70.76       75.50     13.29 o 
  -4   4  19        4.56        4.42      4.87 o 
  -3   4  19      418.65      429.47     18.85 o 
  -2   4  19       53.34       62.77      7.58 o 
  -1   4  19      622.17      624.62     19.54 o 
   0   4  19       99.55       97.87      8.73 o 
   1   4  19      688.94      681.28     30.71 o 
   2   4  19       53.12       62.23     10.90 o 
   3   4  19      375.33      357.17     20.92 o 
   4   4  19        4.09       -0.12     13.83 o 
   5   4  19       73.32       69.77     22.08 o 
   6   4  19       60.63       69.80     20.44 o 
   7   4  19        2.09        2.66     14.28 o 
  -7   5  19       20.53       20.73      7.24 o 
  -6   5  19       86.14      103.92      9.22 o 
  -5   5  19       77.91       98.30     16.34 o 
  -4   5  19       19.87       10.56      5.51 o 
  -3   5  19      316.90     1968.94   1347.14 o 
  -2   5  19        3.04        5.99      5.65 o 
  -1   5  19        4.92        4.39      5.33 o 
   0   5  19      157.93      165.18     15.72 o 
   1   5  19       10.21       20.60     14.28 o 
   2   5  19        5.22        6.80      6.28 o 
   3   5  19      307.38      294.89     20.31 o 
   4   5  19       14.23       17.89     13.07 o 
   5   5  19       80.87       86.65     13.04 o 
   6   5  19       88.98       92.10     28.27 o 
   7   5  19       21.24       16.92     10.61 o 
  -6   6  19       10.75       10.90      4.00 o 
  -5   6  19      201.42      253.58     13.06 o 
  -4   6  19       86.46       98.20      9.34 o 
  -3   6  19      205.75      256.32     20.20 o 
  -2   6  19       84.99       72.76     27.96 o 
  -1   6  19      170.79      189.09     17.40 o 
   0   6  19       28.13       10.37     15.50 o 
   1   6  19      153.46      163.06     15.75 o 
   2   6  19       86.99       78.81     23.94 o 
   3   6  19      226.89      223.47     50.09 o 
   4   6  19       84.97       87.90     11.32 o 
   5   6  19      187.77      205.51     14.65 o 
   6   6  19       11.65       12.40     12.16 o 
  -5   7  19        5.78        5.36      3.40 o 
  -4   7  19       15.08       15.81      4.35 o 
  -3   7  19       44.20       41.08      8.43 o 
  -2   7  19       19.26       22.84      5.10 o 
  -1   7  19        2.75        0.23      3.62 o 
   0   7  19       13.05       13.46      5.20 o 
   1   7  19        3.27        1.39      6.57 o 
   2   7  19       20.52       27.31      8.21 o 
   3   7  19       41.90       39.54      8.92 o 
   4   7  19       19.16       14.95      8.33 o 
   5   7  19        6.76        9.49      4.67 o 
  -4   8  19        8.97        8.24      3.96 o 
  -3   8  19      111.96      115.51     10.39 o 
  -2   8  19       98.36      113.22     11.44 o 
  -1   8  19       23.73       24.45      4.49 o 
   0   8  19       20.65       24.09      4.78 o 
   1   8  19       27.28       32.62      7.49 o 
   2   8  19       98.94      101.42     11.01 o 
   3   8  19      101.99       96.50     10.64 o 
   4   8  19        9.16        8.75      4.76 o 
  -1   9  19        3.33        3.44      3.38 o 
   0   9  19       17.44       17.21      3.47 o 
   1   9  19        2.71        4.70      4.53 o 
   0   0  20      143.62      159.06     13.90 o 
   1   0  20      304.25      257.23     17.46 o 
   2   0  20      616.89      588.35     27.66 o 
   3   0  20       31.38       19.82     12.92 o 
   4   0  20       19.03       13.39      7.55 o 
   5   0  20        5.21       11.18      4.74 o 
   6   0  20      168.99      191.18     15.04 o 
   7   0  20        0.74        5.16      8.49 o 
   8   0  20       15.23       23.70      6.23 o 
  -8   1  20        4.73        6.23      5.35 o 
  -7   1  20      164.37      163.39     48.99 o 
  -6   1  20      147.46      137.08     17.39 o 
  -5   1  20       71.44       75.37      8.13 o 
  -4   1  20       10.68       12.99      4.91 o 
  -3   1  20      152.91      151.82      8.14 o 
  -2   1  20      662.62      658.21     21.29 o 
  -1   1  20       28.92       31.74      6.32 o 
   0   1  20        6.13        8.59      3.72 o 
   1   1  20       30.99       28.69      5.17 o 
   2   1  20      688.40      674.11     25.47 o 
   3   1  20      160.51      162.23     14.38 o 
   4   1  20        7.45        9.58      6.10 o 
   5   1  20       66.01       48.84     11.34 o 
   6   1  20      146.73      159.34     43.30 o 
   7   1  20      168.98      188.64     42.04 o 
   8   1  20        4.97       20.28      5.41 o 
  -8   2  20        1.16        5.90      5.77 o 
  -7   2  20       50.84       57.50      9.88 o 
  -6   2  20      199.57      157.06     50.66 o 
  -5   2  20       46.82       45.79      6.16 o 
  -4   2  20       19.60       21.58      4.47 o 
  -3   2  20       54.71       56.24      5.69 o 
  -2   2  20      277.28      263.81     10.81 o 
  -1   2  20       76.46       75.88      6.35 o 
   0   2  20      397.13      379.86     16.99 o 
   1   2  20       72.93       73.99      7.35 o 
   2   2  20      232.34      203.25     10.70 o 
   3   2  20       64.61       57.38      9.24 o 
   4   2  20       32.36       41.68      8.20 o 
   5   2  20       40.80       47.99      8.65 o 
   6   2  20      191.47      171.90     42.89 o 
   7   2  20       47.78       59.27     27.13 o 
   8   2  20        2.41        2.97     12.59 o 
  -8   3  20       22.88       27.55      6.64 o 
  -7   3  20       33.14       45.38      9.25 o 
  -6   3  20       25.04       32.27      9.69 o 
  -5   3  20       25.89       19.49      6.31 o 
  -4   3  20      334.47      347.98     16.98 o 
  -3   3  20       17.25       14.16      4.49 o 
  -2   3  20      385.31      377.54     16.62 o 
  -1   3  20      188.14      177.59     10.69 o 
   0   3  20      557.96      525.39     15.04 o 
   1   3  20      193.16      184.30     14.16 o 
   2   3  20      398.52      404.40     22.54 o 
   3   3  20       17.73       17.25      4.48 o 
   4   3  20      329.93      356.57     20.34 o 
   5   3  20       31.85       10.13     11.09 o 
   6   3  20       27.89       54.39     18.60 o 
   7   3  20       33.83       28.76     18.48 o 
   8   3  20       21.58       28.65     16.85 o 
  -7   4  20        4.80        6.10      6.12 o 
  -6   4  20       95.50      110.67     13.76 o 
  -5   4  20      154.80      180.63     18.17 o 
  -4   4  20       34.71       20.97     16.01 o 
  -3   4  20      178.75      193.94     13.00 o 
  -2   4  20      155.84      160.49     11.94 o 
  -1   4  20       74.43       75.93      8.55 o 
   0   4  20      622.41      532.59     26.45 o 
   1   4  20       73.29       56.62     11.74 o 
   2   4  20      126.41      126.58     13.87 o 
   3   4  20      192.87      179.35     14.98 o 
   4   4  20       40.07       28.70     16.25 o 
   5   4  20      142.24      136.40     27.34 o 
   6   4  20       83.15       68.35     21.64 o 
   7   4  20        5.82       16.67     16.33 o 
  -7   5  20       11.08        9.46      6.06 o 
  -6   5  20       52.10       80.69     11.38 o 
  -5   5  20       19.56       37.43     12.89 o 
  -4   5  20        6.01        2.13      5.10 o 
  -3   5  20       25.22       16.22      7.69 o 
  -2   5  20       38.52       38.43      7.10 o 
  -1   5  20       59.00       54.91      7.97 o 
   0   5  20      236.11      231.92     18.02 o 
   1   5  20       60.25       48.71      9.80 o 
   2   5  20       44.61       50.08     10.15 o 
   3   5  20       25.51       24.85      7.70 o 
   4   5  20        6.06       15.10     12.18 o 
   5   5  20       20.22       42.11     16.36 o 
   6   5  20       51.15       64.49     18.38 o 
   7   5  20        9.52       22.88     14.51 o 
  -6   6  20        9.08        5.35      5.78 o 
  -5   6  20       12.01       12.10      6.35 o 
  -4   6  20      109.58      119.95     13.93 o 
  -3   6  20      106.01       87.68     25.30 o 
  -2   6  20       22.12       11.38      5.80 o 
  -1   6  20        2.76       -4.66      6.16 o 
   0   6  20       26.78       39.81     11.56 o 
   1   6  20        2.67        2.66      6.46 o 
   2   6  20       15.18        9.37      9.96 o 
   3   6  20       97.47       84.97     11.80 o 
   4   6  20      109.12      104.63     14.74 o 
   5   6  20       15.33       24.62      6.18 o 
   6   6  20        6.45        2.79     23.11 o 
  -5   7  20       21.70       26.84      8.55 o 
  -4   7  20        1.87       -2.65      4.19 o 
  -3   7  20        5.65       -0.38     10.23 o 
  -2   7  20       16.37       18.96      6.42 o 
  -1   7  20       15.53       26.30      8.05 o 
   0   7  20       46.81       37.98      8.96 o 
   1   7  20       15.33       13.68      6.92 o 
   2   7  20       20.30       18.64     11.50 o 
   3   7  20        4.63        7.92      6.23 o 
   4   7  20        1.13        1.91      4.91 o 
   5   7  20       22.47       21.18      4.91 o 
  -3   8  20        0.11        3.85      6.84 o 
  -2   8  20        3.23        2.38      3.89 o 
  -1   8  20        5.25        7.24      3.20 o 
   0   8  20        5.06        2.71      3.19 o 
   1   8  20        5.33       15.08      6.60 o 
   2   8  20        5.08        6.13      4.94 o 
   3   8  20        0.21        1.43      4.37 o 
   1   0  21       38.47       32.13      5.84 o 
   2   0  21        0.13        3.75      4.44 o 
   3   0  21      124.35      105.61     12.27 o 
   4   0  21       53.69       52.38      9.24 o 
   5   0  21       38.07       33.38      8.99 o 
   6   0  21       14.44       24.23      7.19 o 
   7   0  21       60.29       65.09      6.25 o 
   8   0  21        3.25       10.95      5.02 o 
  -8   1  21       32.03       45.65      7.02 o 
  -7   1  21      142.90      147.92      8.86 o 
  -6   1  21       34.46       34.45      9.02 o 
  -5   1  21       45.08       48.66      5.78 o 
  -4   1  21        5.54        0.64      3.58 o 
  -3   1  21      220.68      220.77     10.98 o 
  -2   1  21       56.01       52.28      6.54 o 
  -1   1  21       44.04       46.18      7.39 o 
   0   1  21      378.28      357.78     21.73 o 
   1   1  21       38.90       35.79      4.49 o 
   2   1  21       61.89       51.00      9.45 o 
   3   1  21      201.31      196.57     15.84 o 
   4   1  21        5.88        1.83      4.56 o 
   5   1  21       62.95       48.10     16.03 o 
   6   1  21       39.28       63.27     31.83 o 
   7   1  21      139.45      139.61     36.64 o 
   8   1  21       28.84       36.30      5.88 o 
  -7   2  21       40.45       47.80      9.01 o 
  -6   2  21       24.16       25.17      5.42 o 
  -5   2  21       65.39       63.40     29.61 o 
  -4   2  21       88.49       84.51      7.34 o 
  -3   2  21      164.06      164.59      9.67 o 
  -2   2  21       32.11       36.34      4.86 o 
  -1   2  21      200.73      185.48      9.34 o 
   0   2  21        7.28       10.35      6.35 o 
   1   2  21      214.49      203.61     12.68 o 
   2   2  21       28.27       32.55      5.36 o 
   3   2  21      157.70      156.13     16.00 o 
   4   2  21       75.82       71.25      9.99 o 
   5   2  21       66.84       86.10     22.31 o 
   6   2  21       18.43       17.51     20.92 o 
   7   2  21       41.20       14.47     17.38 o 
  -7   3  21        2.67       14.23      7.02 o 
  -6   3  21       25.62       28.00      8.97 o 
  -5   3  21      126.69      114.31     44.74 o 
  -4   3  21       99.93       98.86      7.73 o 
  -3   3  21      138.90      156.36      9.51 o 
  -2   3  21       36.17       39.59      5.51 o 
  -1   3  21      105.24      102.92      7.61 o 
   0   3  21       30.09       26.40      5.01 o 
   1   3  21       71.87       75.02      7.91 o 
   2   3  21       41.10       35.20      9.71 o 
   3   3  21      153.21      145.84      9.90 o 
   4   3  21       91.71       81.86     10.40 o 
   5   3  21      133.31      107.51     23.64 o 
   6   3  21       28.18       23.80     13.83 o 
   7   3  21        1.31       18.90     15.55 o 
  -7   4  21       15.84       23.68      7.09 o 
  -6   4  21       28.53       32.53      9.11 o 
  -5   4  21       43.82       43.12      6.89 o 
  -4   4  21       22.34       33.42     25.20 o 
  -3   4  21       28.38       35.48      7.09 o 
  -2   4  21       43.06       45.60      7.83 o 
  -1   4  21      115.59      121.42     11.45 o 
   0   4  21       35.02       24.12     12.48 o 
   1   4  21      122.92      116.78     13.15 o 
   2   4  21       38.65       34.15      8.83 o 
   3   4  21       26.96       22.21      6.65 o 
   4   4  21       19.59        8.11     11.94 o 
   5   4  21       41.53       37.89     16.93 o 
   6   4  21       28.16       40.34     16.04 o 
   7   4  21       15.07        7.56     10.16 o 
  -6   5  21       27.28       44.32      8.96 o 
  -5   5  21       51.89       55.97     13.26 o 
  -4   5  21       12.79       11.50      4.63 o 
  -3   5  21      169.71      154.10     44.08 o 
  -2   5  21       11.17       16.30      6.15 o 
  -1   5  21       40.20       32.20      9.18 o 
   0   5  21        1.30        4.52      6.74 o 
   1   5  21       28.93       32.85      8.61 o 
   2   5  21       10.07        3.86      5.94 o 
   3   5  21      192.39      153.87     42.47 o 
   4   5  21       15.19       13.08      6.86 o 
   5   5  21       52.44       61.66     22.19 o 
   6   5  21       24.22       28.98     12.14 o 
  -5   6  21       50.74       62.20     11.65 o 
  -4   6  21       32.15       37.86      8.95 o 
  -3   6  21       40.40       37.05      6.06 o 
  -2   6  21        8.87        8.06      6.24 o 
  -1   6  21       57.05       57.56     10.27 o 
   0   6  21       34.26       18.88     18.00 o 
   1   6  21       51.95       46.62     13.48 o 
   2   6  21        7.17       -1.74     13.57 o 
   3   6  21       37.27       40.53     13.89 o 
   4   6  21       37.02       46.42      9.51 o 
   5   6  21       51.58       50.56      6.84 o 
  -4   7  21       29.77       65.76     22.11 o 
  -3   7  21       41.91       46.31     21.48 o 
  -2   7  21        1.89        7.19      5.82 o 
  -1   7  21       31.78       38.92      5.70 o 
   0   7  21       36.50       43.57      6.27 o 
   1   7  21       28.40       31.81      7.38 o 
   2   7  21        1.96       -3.05      5.53 o 
   3   7  21       45.83       54.04      8.58 o 
   4   7  21       28.84       45.95      7.26 o 
  -2   8  21       11.32        1.73     11.42 o 
  -1   8  21       10.54       10.62      4.49 o 
   0   8  21        2.66        3.14      4.86 o 
   1   8  21        9.20       11.72      5.75 o 
   2   8  21       12.12        2.09      7.42 o 
   0   0  22      767.73      706.37     30.81 o 
   1   0  22       42.99       37.51      6.62 o 
   2   0  22       75.97       92.34      8.95 o 
   3   0  22      175.11      172.02     11.72 o 
   4   0  22      314.45      296.27     20.03 o 
   5   0  22       75.50       79.78     11.53 o 
   6   0  22        8.22       12.61      7.09 o 
   7   0  22        0.02        1.47      4.46 o 
  -7   1  22        2.67        1.89      3.13 o 
  -6   1  22       39.98       40.90      6.12 o 
  -5   1  22       24.97       27.10      4.76 o 
  -4   1  22      137.57      147.78     12.68 o 
  -3   1  22        0.09        1.09      4.66 o 
  -2   1  22       41.04       41.94      6.91 o 
  -1   1  22       18.48       11.51      4.35 o 
   0   1  22      237.95      226.96     12.25 o 
   1   1  22       20.24       14.62      3.95 o 
   2   1  22       42.98       40.66     13.56 o 
   3   1  22        0.29        2.10      4.77 o 
   4   1  22      134.29      142.71     14.81 o 
   5   1  22       33.79       46.74     13.04 o 
   6   1  22       41.18       50.00     24.51 o 
   7   1  22        4.29        1.78      4.51 o 
  -7   2  22       48.08       54.51      8.69 o 
  -6   2  22       19.98       20.45      5.02 o 
  -5   2  22       43.01       32.72     16.78 o 
  -4   2  22      101.68      113.32      8.21 o 
  -3   2  22       19.09       14.82      4.29 o 
  -2   2  22      210.02      213.70     10.81 o 
  -1   2  22       90.38       85.25      6.99 o 
   0   2  22      143.18      148.98      8.88 o 
   1   2  22       90.17       83.45      7.02 o 
   2   2  22      231.29      232.05     12.69 o 
   3   2  22       19.48       10.15      5.74 o 
   4   2  22       87.63       85.39     10.93 o 
   5   2  22       39.43       41.51     16.63 o 
   6   2  22       22.33       -1.26     13.96 o 
   7   2  22       50.53       35.44     20.35 o 
  -7   3  22       32.57       42.88      7.86 o 
  -6   3  22        1.78        0.97      6.40 o 
  -5   3  22       42.36       63.87      7.52 o 
  -4   3  22       73.80       75.97      6.70 o 
  -3   3  22       35.33       22.52      4.78 o 
  -2   3  22       70.80       66.34      6.68 o 
  -1   3  22        8.57        9.17      3.99 o 
   0   3  22      166.02      162.30     10.02 o 
   1   3  22       10.89       20.14      4.35 o 
   2   3  22       68.89       71.98      7.73 o 
   3   3  22       32.96       24.26      5.06 o 
   4   3  22       75.10       64.16      9.02 o 
   5   3  22       46.52       48.10     16.29 o 
   6   3  22        1.08       -9.45     12.80 o 
   7   3  22       36.86       14.24     12.91 o 
  -6   4  22       37.84       46.98      9.34 o 
  -5   4  22       16.39       17.55      4.89 o 
  -4   4  22       33.43       41.10      6.71 o 
  -3   4  22       12.47        5.16      5.15 o 
  -2   4  22       91.56      111.33     10.00 o 
  -1   4  22      106.89      100.79     10.21 o 
   0   4  22        9.22       12.26      7.28 o 
   1   4  22      103.63       92.13     27.34 o 
   2   4  22       70.14       71.15     10.87 o 
   3   4  22       14.61       10.89      5.28 o 
   4   4  22       39.08       31.09     15.00 o 
   5   4  22       15.98       11.27     10.94 o 
   6   4  22       34.25       30.19     10.30 o 
  -6   5  22       34.24       31.61      7.17 o 
  -5   5  22        1.26       -6.61      6.69 o 
  -4   5  22       42.32       39.35      6.19 o 
  -3   5  22       32.90       29.07      6.01 o 
  -2   5  22        4.54        5.37      5.13 o 
  -1   5  22       12.85       11.61      7.29 o 
   0   5  22       57.88       54.67     10.67 o 
   1   5  22       10.68       15.64      8.97 o 
   2   5  22        4.06        0.96      5.72 o 
   3   5  22       28.65       25.00     18.59 o 
   4   5  22       44.17       30.75     11.06 o 
   5   5  22        0.72       -3.50     13.45 o 
   6   5  22       34.85       28.77      8.81 o 
  -5   6  22       13.65       13.43      5.19 o 
  -4   6  22        0.08       -0.69      9.98 o 
  -3   6  22        5.06        6.21      4.67 o 
  -2   6  22       54.88       53.16      8.77 o 
  -1   6  22       27.32        5.33      8.43 o 
   0   6  22        1.31       16.07      6.79 o 
   1   6  22       24.64       25.71     12.89 o 
   2   6  22       43.55       25.70     21.02 o 
   3   6  22        5.70        5.52      5.60 o 
   4   6  22        0.52        4.88      4.58 o 
   5   6  22       14.88       37.30     15.60 o 
  -3   7  22       19.82       26.07     17.38 o 
  -2   7  22        8.04        5.03      4.91 o 
  -1   7  22       25.98       27.67      4.84 o 
   0   7  22       31.58       43.05      8.46 o 
   1   7  22       27.30       34.86     14.21 o 
   2   7  22        8.05        8.64      5.60 o 
   3   7  22       18.12       20.79      6.90 o 
   0   8  22       14.29       18.78      5.26 o 
   1   0  23       16.12       16.38      6.54 o 
   2   0  23       36.36       25.03      5.74 o 
   3   0  23       91.18       78.48      8.43 o 
   4   0  23       61.77       72.39      7.89 o 
   5   0  23       22.24       22.52      7.98 o 
   6   0  23       25.10       25.72      7.10 o 
   7   0  23        1.24       -1.35      4.33 o 
  -7   1  23        8.11        4.75      4.24 o 
  -6   1  23       58.87       67.44      6.49 o 
  -5   1  23       63.97       67.71      7.51 o 
  -4   1  23       54.92       60.74      6.19 o 
  -3   1  23       85.35       84.87      8.91 o 
  -2   1  23      155.11      152.27     11.55 o 
  -1   1  23       44.44       43.31      6.79 o 
   0   1  23      382.77      385.66     13.76 o 
   1   1  23       23.91       23.87      4.48 o 
   2   1  23      155.62      147.16     10.57 o 
   3   1  23      107.81      111.35     27.48 o 
   4   1  23       55.28       55.25      9.13 o 
   5   1  23       54.83       42.66     21.07 o 
   6   1  23       58.80       71.87     10.13 o 
   7   1  23        8.50        9.50      5.14 o 
  -7   2  23       15.31       18.05      5.62 o 
  -6   2  23        5.80        8.40      5.69 o 
  -5   2  23        2.58        3.78      4.34 o 
  -4   2  23       47.86       55.58      5.94 o 
  -3   2  23      102.97       96.21      7.69 o 
  -2   2  23       92.10       87.48      7.28 o 
  -1   2  23       73.97       75.24      6.63 o 
   0   2  23      509.48      486.02     20.98 o 
   1   2  23       83.65       85.73      6.85 o 
   2   2  23      102.79       96.88      8.46 o 
   3   2  23       96.02      103.44     12.22 o 
   4   2  23       39.93       34.74      7.45 o 
   5   2  23        1.78       21.88     12.52 o 
   6   2  23        5.80       -2.67     12.91 o 
   7   2  23       13.02       15.86      5.41 o 
  -6   3  23        0.57        6.04      6.03 o 
  -5   3  23       48.60       46.72      6.50 o 
  -4   3  23       21.40       21.90      4.39 o 
  -3   3  23       96.61      100.83      7.72 o 
  -2   3  23       40.39       37.22      5.42 o 
  -1   3  23       94.59      105.39      6.68 o 
   0   3  23       60.85       58.62      5.92 o 
   1   3  23      110.11      121.86      7.88 o 
   2   3  23       42.00       43.78      6.24 o 
   3   3  23       86.86       81.16      7.44 o 
   4   3  23       21.94       19.17      9.90 o 
   5   3  23       57.09       63.96     17.20 o 
   6   3  23        0.56       12.30      9.39 o 
  -6   4  23        0.09       -6.27      6.27 o 
  -5   4  23       18.01       23.97      4.82 o 
  -4   4  23       10.61        5.76      4.67 o 
  -3   4  23       14.87       11.78      8.78 o 
  -2   4  23       34.44       38.26      6.88 o 
  -1   4  23        5.03       15.54     19.30 o 
   0   4  23        5.77        2.29      6.18 o 
   1   4  23        7.00        4.92      5.67 o 
   2   4  23       32.77       31.50     14.92 o 
   3   4  23       11.87       10.30      9.13 o 
   4   4  23        7.27        1.05     16.52 o 
   5   4  23       17.09        7.17     14.08 o 
   6   4  23        0.19       -8.72     11.90 o 
  -5   5  23       25.13       29.22      7.73 o 
  -4   5  23       30.22       35.16      7.74 o 
  -3   5  23       36.19       45.76      6.46 o 
  -2   5  23       12.27        4.29      6.07 o 
  -1   5  23      134.22      137.19     14.46 o 
   0   5  23        0.58       -2.13      7.45 o 
   1   5  23      135.90      119.34     12.98 o 
   2   5  23       12.97       14.66      6.35 o 
   3   5  23       31.22      -17.29     17.29 o 
   4   5  23       29.80       23.83      6.00 o 
   5   5  23       27.62       27.96     19.54 o 
  -4   6  23       48.53       62.46     20.63 o 
  -3   6  23       10.62        2.13      4.06 o 
  -2   6  23        7.67       11.72      6.20 o 
  -1   6  23        0.96        4.82      5.84 o 
   0   6  23        0.49        6.25      8.95 o 
   1   6  23        0.54       -0.80      5.52 o 
   2   6  23       10.10        6.94     11.99 o 
   3   6  23        9.02       11.09      5.44 o 
   4   6  23       44.08       58.52      7.22 o 
  -2   7  23       44.00       50.28     22.35 o 
  -1   7  23       19.03       12.59      4.99 o 
   0   7  23        2.26        5.96      5.23 o 
   1   7  23       19.19       21.54      5.88 o 
   2   7  23       43.88       54.12      7.72 o 
   0   0  24       48.13       33.22      6.00 o 
   1   0  24       77.45       68.64      7.85 o 
   2   0  24      603.57      598.25     20.99 o 
   3   0  24       88.35       83.24      8.79 o 
   4   0  24       33.26       35.79      6.58 o 
   5   0  24       31.82       56.01      9.76 o 
   6   0  24       43.05       44.12      7.88 o 
  -6   1  24       42.97       50.45      7.95 o 
  -5   1  24       67.19       74.13     10.74 o 
  -4   1  24       94.04       92.86      8.78 o 
  -3   1  24       45.45       45.41      7.08 o 
  -2   1  24       17.34       14.99      5.42 o 
  -1   1  24       11.24       11.50      5.11 o 
   0   1  24      109.11      103.97      7.82 o 
   1   1  24       12.39       12.54      3.37 o 
   2   1  24       15.38       16.99      4.68 o 
   3   1  24       38.70       35.22      6.79 o 
   4   1  24       92.49       93.14      8.36 o 
   5   1  24       68.33       87.75     11.51 o 
   6   1  24       49.36       52.75      8.21 o 
  -6   2  24       33.30       31.60      4.63 o 
  -5   2  24       11.77        7.16      4.40 o 
  -4   2  24       93.16      100.38      7.18 o 
  -3   2  24      109.89      108.73      7.72 o 
  -2   2  24       66.32       73.94      6.80 o 
  -1   2  24       13.86       17.93      4.37 o 
   0   2  24      149.67      150.99      8.87 o 
   1   2  24       14.27       16.50      3.32 o 
   2   2  24       81.33       81.28      6.38 o 
   3   2  24      112.26      111.92      8.83 o 
   4   2  24       80.91       66.80      9.28 o 
   5   2  24       10.56       54.09     20.77 o 
   6   2  24       37.88       52.10      8.15 o 
  -6   3  24       62.84       70.34      8.80 o 
  -5   3  24        2.48        3.38      3.78 o 
  -4   3  24        6.47        8.65      4.75 o 
  -3   3  24      175.03      188.43      9.63 o 
  -2   3  24       26.72       21.35      4.46 o 
  -1   3  24       78.97       76.14      6.64 o 
   0   3  24        0.65       -0.98      4.39 o 
   1   3  24       73.05       68.65      6.17 o 
   2   3  24       33.90       34.64      3.83 o 
   3   3  24      177.55      179.21     12.24 o 
   4   3  24        4.57      -18.02     18.02 o 
   5   3  24        1.80        8.29     13.44 o 
   6   3  24       65.07       66.36      8.27 o 
  -5   4  24        1.90        4.87      3.31 o 
  -4   4  24        3.87        4.28      4.60 o 
  -3   4  24       10.26       15.54      5.24 o 
  -2   4  24       35.97       43.12      9.81 o 
  -1   4  24       22.29       38.73     17.75 o 
   0   4  24        3.54        6.86     16.89 o 
   1   4  24       22.33       33.57     15.16 o 
   2   4  24       41.05       43.07     20.83 o 
   3   4  24       10.85       20.80     17.53 o 
   4   4  24        6.96        4.54      8.87 o 
   5   4  24        1.57        8.83     15.56 o 
  -4   5  24        9.95        4.76      3.25 o 
  -3   5  24        0.72        0.55      4.87 o 
  -2   5  24        0.46       -1.36      5.39 o 
  -1   5  24       47.54       51.58      9.59 o 
   0   5  24       17.49       24.67      9.54 o 
   1   5  24       50.59       46.66      8.55 o 
   2   5  24        1.55        1.22      5.11 o 
   3   5  24        1.49        3.59     11.43 o 
   4   5  24        7.48        5.65      7.44 o 
  -3   6  24        1.68        1.12      9.53 o 
  -2   6  24       34.96       36.88      7.22 o 
  -1   6  24        1.81        7.40      6.10 o 
   0   6  24        4.76        9.82      6.06 o 
   1   6  24        1.70       -4.58     10.91 o 
   2   6  24       43.55       54.55      8.29 o 
   3   6  24        1.65       -0.92      5.01 o 
   0   7  24        3.56        4.14      4.38 o 
   1   0  25       55.20       55.14      5.90 o 
   2   0  25       30.23       27.29      5.87 o 
   3   0  25        7.82        8.49      4.84 o 
   4   0  25       12.59       14.41      4.83 o 
   5   0  25       65.21       65.25      9.60 o 
   6   0  25        0.76       -1.12      4.43 o 
  -6   1  25       32.29       39.62      6.44 o 
  -5   1  25       20.30       16.05      6.52 o 
  -4   1  25       10.07        7.64      4.45 o 
  -3   1  25       29.31       22.41      5.56 o 
  -2   1  25       47.20       50.70      7.44 o 
  -1   1  25      120.63      133.79      8.65 o 
   0   1  25       47.97       42.98      5.47 o 
   1   1  25      120.71      125.14      6.84 o 
   2   1  25       44.28       33.40      6.92 o 
   3   1  25       22.95       19.25      4.80 o 
   4   1  25        9.91        7.77      4.99 o 
   5   1  25       22.99       12.57      6.09 o 
   6   1  25       28.55       32.83      6.56 o 
  -5   2  25       10.74       17.37      4.37 o 
  -4   2  25       21.25       22.47      4.16 o 
  -3   2  25       95.72       98.49      7.19 o 
  -2   2  25       20.09       22.76      5.55 o 
  -1   2  25       28.92       33.56      4.93 o 
   0   2  25       28.72       32.45      4.99 o 
   1   2  25       42.41       44.54      5.21 o 
   2   2  25       17.98       21.28      3.45 o 
   3   2  25       91.74       88.08      9.26 o 
   4   2  25       27.30       23.90      4.87 o 
   5   2  25        8.77       13.37     15.75 o 
  -5   3  25       27.29       26.91      4.39 o 
  -4   3  25        1.76       -2.22      4.12 o 
  -3   3  25       21.32       17.42      4.03 o 
  -2   3  25       29.85       36.22      4.84 o 
  -1   3  25       87.84       95.50      6.98 o 
   0   3  25       13.53        8.72      3.36 o 
   1   3  25       80.64       91.12      6.76 o 
   2   3  25       27.92       31.98      3.62 o 
   3   3  25       23.74       16.39      3.85 o 
   4   3  25        1.72        9.31      3.36 o 
   5   3  25       23.79       24.61      8.48 o 
  -4   4  25       22.89       22.72      4.69 o 
  -3   4  25       24.67       26.28      7.35 o 
  -2   4  25        3.80        7.20      6.97 o 
  -1   4  25       50.80       64.60     10.92 o 
   0   4  25       11.44       25.33      7.54 o 
   1   4  25       53.77       48.54     12.66 o 
   2   4  25        4.43        1.07      8.75 o 
   3   4  25       22.46       26.70      5.81 o 
   4   4  25       21.48       23.78      7.49 o 
  -3   5  25       15.05       15.30      5.67 o 
  -2   5  25        4.97        9.62      5.62 o 
  -1   5  25       54.65       56.05      9.34 o 
   0   5  25       11.99       10.27      5.63 o 
   1   5  25       56.46       51.99      8.84 o 
   2   5  25        4.74       -3.20     15.13 o 
   3   5  25       14.18       13.69      8.67 o 
  -2   6  25       35.71       47.21      6.58 o 
  -1   6  25       26.23       21.95      6.03 o 
   0   6  25       36.29       32.92      7.16 o 
   1   6  25       24.47       20.94      5.94 o 
   2   6  25       36.15       44.20      8.37 o 
   0   0  26      197.01      178.36     11.07 o 
   1   0  26        0.24        3.09      3.33 o 
   2   0  26        9.76        8.85      3.66 o 
   3   0  26       40.26       48.46      6.53 o 
   4   0  26        5.60        3.41      3.71 o 
   5   0  26        3.77        7.92      5.38 o 
  -5   1  26       53.23       65.72      8.54 o 
  -4   1  26       23.40       20.13      4.79 o 
  -3   1  26       67.16       63.77      7.18 o 
  -2   1  26      145.28      149.34      8.57 o 
  -1   1  26       35.67       32.06      4.95 o 
   0   1  26       82.46       84.65      6.64 o 
   1   1  26       34.65       31.04      3.86 o 
   2   1  26      141.08      136.47      8.00 o 
   3   1  26       71.11       72.02      7.20 o 
   4   1  26       26.12       30.96      5.15 o 
   5   1  26       50.91       50.92      7.94 o 
  -5   2  26        7.68        6.20      4.71 o 
  -4   2  26       21.54       18.02      6.47 o 
  -3   2  26        8.88        8.47      4.33 o 
  -2   2  26       23.18       28.02      4.59 o 
  -1   2  26       26.86       26.35      4.51 o 
   0   2  26        2.67        3.48      3.18 o 
   1   2  26       25.40       24.42      4.31 o 
   2   2  26       26.24       26.14      3.54 o 
   3   2  26       10.32       16.89      3.53 o 
   4   2  26       21.47       18.72      4.30 o 
   5   2  26        9.03       10.60      3.33 o 
  -4   3  26       13.43       13.33      5.84 o 
  -3   3  26       12.38       10.84      3.18 o 
  -2   3  26       69.77       78.45      6.07 o 
  -1   3  26       23.86       27.46      4.47 o 
   0   3  26       22.55       20.74      3.82 o 
   1   3  26       24.57       20.44      3.47 o 
   2   3  26       62.59       59.48      5.52 o 
   3   3  26        9.87        8.71      2.72 o 
   4   3  26       15.37       15.00      5.05 o 
  -4   4  26       22.84       26.91      5.62 o 
  -3   4  26       19.50       21.06      6.15 o 
  -2   4  26        6.63        2.51      5.62 o 
  -1   4  26       14.27       15.82      7.17 o 
   0   4  26        4.32       12.95      6.94 o 
   1   4  26       13.64       13.23      5.48 o 
   2   4  26        7.72        8.63      6.91 o 
   3   4  26       22.41       14.56     13.80 o 
   4   4  26       23.17       25.82      9.44 o 
  -2   5  26       11.61       12.91      5.50 o 
  -1   5  26       40.95       45.16      8.17 o 
   0   5  26        0.25       -1.77      5.67 o 
   1   5  26       37.27       36.28      6.95 o 
   2   5  26       16.40       18.37     13.83 o 
   1   0  27       38.07       40.43      4.96 o 
   2   0  27        4.31        3.74      3.24 o 
   3   0  27       19.05       17.64      3.77 o 
   4   0  27       11.44        5.97      5.22 o 
  -4   1  27        4.70        5.14      5.66 o 
  -3   1  27        2.88        2.37      3.32 o 
  -2   1  27       65.12       66.25      5.88 o 
  -1   1  27       59.00       56.55      5.50 o 
   0   1  27        0.09        0.84      3.86 o 
   1   1  27       60.33       65.80      4.79 o 
   2   1  27       67.22       65.83      5.57 o 
   3   1  27        2.80        3.18      2.88 o 
   4   1  27        2.76       10.31      3.83 o 
  -4   2  27       15.52       19.71      4.18 o 
  -3   2  27       29.02       33.53      4.27 o 
  -2   2  27       11.86       10.17      3.37 o 
  -1   2  27       66.55       72.08      5.92 o 
   0   2  27       12.28       11.63      3.24 o 
   1   2  27       58.21       60.59      5.31 o 
   2   2  27       13.03       11.23      4.11 o 
   3   2  27       38.48       36.74      4.06 o 
   4   2  27       15.92       25.76      4.07 o 
  -3   3  27        5.33        2.12      3.04 o 
  -2   3  27       21.82       25.37      3.75 o 
  -1   3  27       17.71       23.61      3.96 o 
   0   3  27        1.64        0.10      2.56 o 
   1   3  27       18.03       18.25      3.20 o 
   2   3  27       23.90       24.72      3.37 o 
   3   3  27        5.46        1.71      3.62 o 
  -2   4  27       25.61       39.99      7.57 o 
  -1   4  27       61.35       60.92      9.04 o 
   0   4  27       14.32       10.94      6.11 o 
   1   4  27       72.43       79.16      9.67 o 
   2   4  27       25.65       59.13     20.62 o 
   0   5  27       25.53       35.39      6.60 o 
   0   0  28        0.02        3.15      4.74 o 
   1   0  28       17.64       20.44      3.76 o 
   2   0  28       32.70       26.86      3.94 o 
   3   0  28        0.22        3.58      2.76 o 
  -3   1  28        2.73        1.20      2.62 o 
  -2   1  28       45.00       43.38      4.66 o 
  -1   1  28        6.77        9.20      3.18 o 
   0   1  28      138.08      138.76      7.28 o 
   1   1  28        7.00        4.57      2.77 o 
   2   1  28       40.11       37.86      4.18 o 
   3   1  28        2.37        1.53      2.36 o 
  -3   2  28        8.57        6.88      2.65 o 
  -2   2  28        4.11        5.50      2.74 o 
  -1   2  28       24.37       21.98      3.71 o 
   0   2  28        3.13       -0.51      2.58 o 
   1   2  28       24.33       25.42      3.58 o 
   2   2  28        5.03        2.30      2.19 o 
   3   2  28        6.51        9.65      2.51 o 
  -2   3  28       57.76       61.14      4.47 o 
  -1   3  28       18.52       29.11      3.60 o 
   0   3  28       72.79       94.06      5.51 o 
   1   3  28       17.64       22.36      3.13 o 
   2   3  28       60.59       54.08      6.47 o 
   0   4  28        0.05        2.26      4.35 o 
   1   0  29       87.73       96.05      5.61 o 
   2   0  29       29.46       27.09      3.55 o 
  -2   1  29        9.94       10.14      2.70 o 
  -1   1  29       59.89       64.06      4.82 o 
   0   1  29        1.95        3.72      2.49 o 
   1   1  29       66.31       63.71      5.96 o 
   2   1  29       10.06       14.50      2.77 o 
  -1   2  29       36.85       39.88      3.88 o 
   0   2  29       17.81       16.50      2.97 o 
   1   2  29       35.18       34.72      3.49 o 
                                                 
